# Supplementary material for: Comparative and phylogenomic studies on the mitochondrial genomes of Pentatomomorpha (Insecta: Hemiptera: Heteroptera)
Source: BMC Genomics. 2008 Dec 17;9:610. doi: 10.1186/1471-2164-9-610 (PMC2651891; doi:10.1186/1471-2164-9-610)
Supplement: Additional file 2 — Matrices of pairwise similarities within each type of tRNA. The data provided represent the matrices of pairwise similarities within each type of tRNA used to identify the homologous gene. [file 1471-2164-9-610-S2.xls]

## Sheet: Sheet1
tRNA-Ala
	AlaAlaAlydidae	AlaAnthocoridae	AlaAradidae	AlaBerytidae	AlaColobathristidae	AlaCoreidae	AlaCydnidae	AlaGeocoridae	AlaLargidae	AlaMalcidae	AlaPentatomidae	AlaPlataspidae	AlaPyrrhocoridae	AlaReduviidae	AlaRhopalidae	AlaSaldidae
AlaAlaAlydidae	1	0.796	0.843	0.718	0.89	0.906	0.718	0.781	0.738	0.83	0.666	0.707	0.89	0.861	0.875	0.843
AlaAnthocoridae	0.796	1	0.793	0.857	0.796	0.828	0.765	0.843	0.676	0.784	0.753	0.723	0.828	0.83	0.812	0.857
AlaAradidae	0.843	0.793	1	0.741	0.812	0.812	0.718	0.75	0.661	0.753	0.652	0.753	0.859	0.8	0.796	0.934
AlaBerytidae	0.718	0.857	0.741	1	0.781	0.765	0.734	0.765	0.692	0.707	0.724	0.646	0.734	0.769	0.812	0.806
AlaColobathristidae	0.89	0.796	0.812	0.781	1	0.875	0.75	0.734	0.723	0.83	0.695	0.723	0.875	0.815	0.796	0.843
AlaCoreidae	0.906	0.828	0.812	0.765	0.875	1	0.75	0.75	0.692	0.887	0.666	0.707	0.875	0.815	0.873	0.843
AlaCydnidae	0.718	0.765	0.718	0.734	0.75	0.75	1	0.714	0.661	0.753	0.739	0.723	0.734	0.723	0.718	0.734
AlaGeocoridae	0.781	0.843	0.75	0.765	0.734	0.75	0.714	1	0.692	0.676	0.666	0.692	0.781	0.8	0.812	0.75
AlaLargidae	0.738	0.676	0.661	0.692	0.723	0.692	0.661	0.692	1	0.712	0.652	0.784	0.692	0.784	0.753	0.723
AlaMalcidae	0.83	0.784	0.753	0.707	0.83	0.887	0.753	0.676	0.712	1	0.666	0.727	0.83	0.772	0.796	0.784
AlaPentatomidae	0.666	0.753	0.652	0.724	0.695	0.666	0.739	0.666	0.652	0.666	1	0.652	0.666	0.695	0.666	0.695
AlaPlataspidae	0.707	0.723	0.753	0.646	0.723	0.707	0.723	0.692	0.784	0.727	0.652	1	0.723	0.753	0.723	0.769
AlaPyrrhocoridae	0.89	0.828	0.859	0.734	0.875	0.875	0.734	0.781	0.692	0.83	0.666	0.723	1	0.784	0.796	0.828
AlaReduviidae	0.861	0.83	0.8	0.769	0.815	0.815	0.723	0.8	0.784	0.772	0.695	0.753	0.784	1	0.892	0.861
AlaRhopalidae	0.875	0.812	0.796	0.812	0.796	0.873	0.718	0.812	0.753	0.796	0.666	0.723	0.796	0.892	1	0.843
AlaSaldidae	0.843	0.857	0.934	0.806	0.843	0.843	0.734	0.75	0.723	0.784	0.695	0.769	0.828	0.861	0.843	1
tRNA-Arg
	ArgAlydidae	ArgAnthocoridae	ArgAradidae	ArgBerytidae	ArgColobathristidae	ArgCoreidae	ArgCydnidae	ArgGeocoridae	ArgLargidae	ArgMalcidae	ArgPentatomidae	ArgPlataspidae	ArgPyrrhocoridae	ArgReduviidae	ArgRhopalidae	ArgSaldidae
ArgAlydidae	1	0.785	0.782	0.852	0.623	0.828	0.797	0.895	0.761	0.818	0.708	0.583	0.777	0.805	0.788	0.8
ArgAnthocoridae	0.785	1	0.811	0.88	0.68	0.82	0.724	0.835	0.652	0.818	0.657	0.605	0.712	0.82	0.826	0.808
ArgAradidae	0.782	0.811	1	0.823	0.631	0.757	0.791	0.823	0.637	0.746	0.63	0.547	0.675	0.776	0.797	0.771
ArgBerytidae	0.852	0.88	0.823	1	0.666	0.84	0.794	0.938	0.676	0.8	0.718	0.628	0.722	0.846	0.84	0.826
ArgColobathristidae	0.623	0.68	0.631	0.666	1	0.597	0.631	0.626	0.506	0.573	0.802	0.746	0.584	0.626	0.68	0.597
ArgCoreidae	0.828	0.82	0.757	0.84	0.597	1	0.771	0.882	0.671	0.803	0.626	0.575	0.693	0.779	0.814	0.893
ArgCydnidae	0.797	0.724	0.791	0.794	0.631	0.771	1	0.823	0.695	0.716	0.657	0.602	0.689	0.716	0.768	0.742
ArgGeocoridae	0.895	0.835	0.823	0.938	0.626	0.882	0.823	1	0.705	0.843	0.69	0.6	0.736	0.83	0.84	0.838
ArgLargidae	0.761	0.652	0.637	0.676	0.506	0.671	0.695	0.705	1	0.681	0.583	0.535	0.788	0.641	0.633	0.657
ArgMalcidae	0.818	0.818	0.746	0.8	0.573	0.803	0.716	0.843	0.681	1	0.619	0.542	0.728	0.796	0.779	0.772
ArgPentatomidae	0.708	0.657	0.63	0.718	0.802	0.626	0.657	0.69	0.583	0.619	1	0.732	0.652	0.704	0.68	0.613
ArgPlataspidae	0.583	0.605	0.547	0.628	0.746	0.575	0.602	0.6	0.535	0.542	0.732	1	0.611	0.557	0.554	0.567
ArgPyrrhocoridae	0.777	0.712	0.675	0.722	0.584	0.693	0.689	0.736	0.788	0.728	0.652	0.611	1	0.666	0.657	0.68
ArgReduviidae	0.805	0.82	0.776	0.846	0.626	0.779	0.716	0.83	0.641	0.796	0.704	0.557	0.666	1	0.808	0.779
ArgRhopalidae	0.788	0.826	0.797	0.84	0.68	0.814	0.768	0.84	0.633	0.779	0.68	0.554	0.657	0.808	1	0.771
ArgSaldidae	0.8	0.808	0.771	0.826	0.597	0.893	0.742	0.838	0.657	0.772	0.613	0.567	0.68	0.779	0.771	1
tRNA-Asn
	AsnAlydidae	AsnAnthocoridae	AsnAradidae	AsnBerytidae	AsnColobathristidae	AsnCoreidae	AsnCydnidae	AsnGeocoridae	AsnLargidae	AsnMalcidae	AsnPentatomidae	AsnPlataspidae	AsnPyrrhocoridae	AsnReduviidae	AsnRhopalidae	AsnSaldidae
AsnAlydidae	1	0.746	0.865	0.811	0.802	0.826	0.774	0.838	0.686	0.742	0.767	0.835	0.753	0.82	0.823	0.757
AsnAnthocoridae	0.746	1	0.769	0.794	0.746	0.794	0.728	0.761	0.83	0.691	0.739	0.727	0.753	0.772	0.82	0.768
AsnAradidae	0.865	0.769	1	0.808	0.76	0.808	0.757	0.818	0.723	0.746	0.753	0.876	0.71	0.861	0.805	0.768
AsnBerytidae	0.811	0.794	0.808	1	0.767	0.925	0.855	0.771	0.716	0.732	0.876	0.823	0.785	0.838	0.925	0.852
AsnColobathristidae	0.802	0.746	0.76	0.767	1	0.794	0.76	0.845	0.69	0.816	0.75	0.788	0.777	0.83	0.791	0.756
AsnCoreidae	0.826	0.794	0.808	0.925	0.794	1	0.869	0.8	0.746	0.746	0.849	0.838	0.857	0.867	0.895	0.882
AsnCydnidae	0.774	0.728	0.757	0.855	0.76	0.869	1	0.75	0.71	0.712	0.835	0.757	0.791	0.8	0.855	0.898
AsnGeocoridae	0.838	0.761	0.818	0.771	0.845	0.8	0.75	1	0.761	0.794	0.716	0.791	0.785	0.85	0.84	0.76
AsnLargidae	0.686	0.83	0.723	0.716	0.69	0.746	0.71	0.761	1	0.647	0.657	0.712	0.782	0.742	0.757	0.735
AsnMalcidae	0.742	0.691	0.746	0.732	0.816	0.746	0.712	0.794	0.647	1	0.684	0.779	0.694	0.82	0.757	0.694
AsnPentatomidae	0.767	0.739	0.753	0.876	0.75	0.849	0.835	0.716	0.657	0.684	1	0.794	0.78	0.808	0.808	0.821
AsnPlataspidae	0.835	0.727	0.876	0.823	0.788	0.838	0.757	0.791	0.712	0.779	0.794	1	0.753	0.923	0.791	0.768
AsnPyrrhocoridae	0.753	0.753	0.71	0.785	0.777	0.857	0.791	0.785	0.782	0.694	0.78	0.753	1	0.782	0.782	0.774
AsnReduviidae	0.82	0.772	0.861	0.838	0.83	0.867	0.8	0.85	0.742	0.82	0.808	0.923	0.782	1	0.85	0.826
AsnRhopalidae	0.823	0.82	0.805	0.925	0.791	0.895	0.855	0.84	0.757	0.757	0.808	0.791	0.782	0.85	1	0.882
AsnSaldidae	0.757	0.768	0.768	0.852	0.756	0.882	0.898	0.76	0.735	0.694	0.821	0.768	0.774	0.826	0.882	1
tRNA-Asp
	AspAlydidae	AspAnthocoridae	AspAradidae	AspBerytidae	AspColobathristidae	AspCoreidae	AspCydnidae	AspGeocoridae	AspLargidae	AspMalcidae	AspPentatomidae	AspPlataspidae	AspPyrrhocoridae	AspReduviidae	AspRhopalidae	AspSaldidae
AspAlydidae	1	0.739	0.606	0.815	0.848	0.848	0.666	0.803	0.8	0.757	0.746	0.681	0.818	0.846	0.846	0.651
AspAnthocoridae	0.739	1	0.55	0.608	0.84	0.794	0.623	0.852	0.681	0.794	0.695	0.779	0.753	0.695	0.637	0.608
AspAradidae	0.606	0.55	1	0.606	0.611	0.611	0.772	0.626	0.56	0.575	0.617	0.536	0.597	0.56	0.606	0.696
AspBerytidae	0.815	0.608	0.606	1	0.696	0.712	0.651	0.681	0.838	0.646	0.671	0.637	0.707	0.734	0.903	0.59
AspColobathristidae	0.848	0.84	0.611	0.696	1	0.848	0.671	0.861	0.772	0.803	0.776	0.72	0.803	0.757	0.727	0.656
AspCoreidae	0.848	0.794	0.611	0.712	0.848	1	0.686	0.815	0.742	0.772	0.731	0.735	0.803	0.818	0.742	0.641
AspCydnidae	0.666	0.623	0.772	0.651	0.671	0.686	1	0.701	0.606	0.651	0.602	0.608	0.641	0.59	0.666	0.734
AspGeocoridae	0.803	0.852	0.626	0.681	0.861	0.815	0.701	1	0.696	0.843	0.701	0.803	0.742	0.727	0.712	0.656
AspLargidae	0.8	0.681	0.56	0.838	0.772	0.742	0.606	0.696	1	0.676	0.671	0.637	0.8	0.781	0.854	0.59
AspMalcidae	0.757	0.794	0.575	0.646	0.803	0.772	0.651	0.843	0.676	1	0.705	0.8	0.761	0.681	0.676	0.59
AspPentatomidae	0.746	0.695	0.617	0.671	0.776	0.731	0.602	0.701	0.671	0.705	1	0.652	0.731	0.656	0.626	0.661
AspPlataspidae	0.681	0.779	0.536	0.637	0.72	0.735	0.608	0.803	0.637	0.8	0.652	1	0.681	0.637	0.652	0.565
AspPyrrhocoridae	0.818	0.753	0.597	0.707	0.803	0.803	0.641	0.742	0.8	0.761	0.731	0.681	1	0.787	0.784	0.626
AspReduviidae	0.846	0.695	0.56	0.734	0.757	0.818	0.59	0.727	0.781	0.681	0.656	0.637	0.787	1	0.765	0.696
AspRhopalidae	0.846	0.637	0.606	0.903	0.727	0.742	0.666	0.712	0.854	0.676	0.626	0.652	0.784	0.765	1	0.621
AspSaldidae	0.651	0.608	0.696	0.59	0.656	0.641	0.734	0.656	0.59	0.59	0.661	0.565	0.626	0.696	0.621	1
tRNA-Cys
	CysAlydidae	CysAnthocoridae	CysAradidae	CysBerytidae	CysColobathristidae	CysCoreidae	CysCydnidae	CysGeocoridae	CysLargidae	CysMalcidae	CysPentatomidae	CysPlataspidae	CysPyrrhocoridae	CysReduviidae	CysRhopalidae	CysSaldidae
CysAlydidae	1	0.652	0.753	0.712	0.594	0.809	0.647	0.637	0.647	0.632	0.642	0.6	0.632	0.637	0.812	0.641
CysAnthocoridae	0.652	1	0.716	0.768	0.642	0.716	0.897	0.71	0.739	0.705	0.828	0.724	0.666	0.718	0.735	0.746
CysAradidae	0.753	0.716	1	0.723	0.637	0.75	0.676	0.608	0.727	0.651	0.714	0.661	0.666	0.647	0.753	0.723
CysBerytidae	0.712	0.768	0.723	1	0.691	0.769	0.76	0.739	0.848	0.846	0.771	0.735	0.8	0.83	0.776	0.686
CysColobathristidae	0.594	0.642	0.637	0.691	1	0.652	0.605	0.75	0.614	0.666	0.681	0.585	0.637	0.614	0.637	0.608
CysCoreidae	0.809	0.716	0.75	0.769	0.652	1	0.671	0.676	0.701	0.731	0.714	0.637	0.716	0.676	0.873	0.727
CysCydnidae	0.647	0.897	0.676	0.76	0.605	0.671	1	0.685	0.746	0.676	0.845	0.704	0.676	0.712	0.714	0.69
CysGeocoridae	0.637	0.71	0.608	0.739	0.75	0.676	0.685	1	0.657	0.695	0.714	0.657	0.691	0.671	0.705	0.579
CysLargidae	0.647	0.739	0.727	0.848	0.614	0.701	0.746	0.657	1	0.757	0.746	0.808	0.848	0.75	0.72	0.701
CysMalcidae	0.632	0.705	0.651	0.846	0.666	0.731	0.676	0.695	0.757	1	0.718	0.691	0.857	0.761	0.705	0.686
CysPentatomidae	0.642	0.828	0.714	0.771	0.681	0.714	0.845	0.714	0.746	0.718	1	0.746	0.69	0.736	0.728	0.714
CysPlataspidae	0.6	0.724	0.661	0.735	0.585	0.637	0.704	0.657	0.808	0.691	0.746	1	0.764	0.742	0.671	0.691
CysPyrrhocoridae	0.632	0.666	0.666	0.8	0.637	0.716	0.676	0.691	0.848	0.857	0.69	0.764	1	0.772	0.705	0.701
CysReduviidae	0.637	0.718	0.647	0.83	0.614	0.676	0.712	0.671	0.75	0.761	0.736	0.742	0.772	1	0.7	0.739
CysRhopalidae	0.812	0.735	0.753	0.776	0.637	0.873	0.714	0.705	0.72	0.705	0.728	0.671	0.705	0.7	1	0.686
CysSaldidae	0.641	0.746	0.723	0.686	0.608	0.727	0.69	0.579	0.701	0.686	0.714	0.691	0.701	0.739	0.686	1
tRNA-Gln
	GlnAlydidae	GlnAnthocoridae	GlnAradidae	GlnBerytidae	GlnColobathristidae	GlnCoreidae	GlnCydnidae	GlnGeocoridae	GlnLargidae	GlnMalcidae	GlnPentatomidae	GlnPlataspidae	GlnPyrrhocoridae	GlnReduviidae	GlnRhopalidae	GlnSaldidae
GlnAlydidae	1	0.782	0.681	0.927	0.871	0.913	0.724	0.898	0.855	0.956	0.826	0.594	0.927	0.855	0.898	0.826
GlnAnthocoridae	0.782	1	0.681	0.782	0.7	0.724	0.608	0.753	0.724	0.768	0.724	0.594	0.797	0.71	0.724	0.695
GlnAradidae	0.681	0.681	1	0.724	0.714	0.623	0.652	0.71	0.652	0.695	0.608	0.565	0.753	0.623	0.681	0.652
GlnBerytidae	0.927	0.782	0.724	1	0.885	0.898	0.695	0.942	0.898	0.942	0.826	0.594	0.927	0.869	0.913	0.84
GlnColobathristidae	0.871	0.7	0.714	0.885	1	0.814	0.685	0.871	0.84	0.914	0.811	0.585	0.885	0.814	0.857	0.8
GlnCoreidae	0.913	0.724	0.623	0.898	0.814	1	0.681	0.869	0.797	0.869	0.782	0.565	0.855	0.884	0.869	0.855
GlnCydnidae	0.724	0.608	0.652	0.695	0.685	0.681	1	0.681	0.681	0.71	0.666	0.71	0.724	0.695	0.753	0.666
GlnGeocoridae	0.898	0.753	0.71	0.942	0.871	0.869	0.681	1	0.84	0.913	0.797	0.608	0.913	0.84	0.884	0.826
GlnLargidae	0.855	0.724	0.652	0.898	0.84	0.797	0.681	0.84	1	0.898	0.838	0.55	0.855	0.797	0.84	0.739
GlnMalcidae	0.956	0.768	0.695	0.942	0.914	0.869	0.71	0.913	0.898	1	0.869	0.579	0.942	0.84	0.913	0.797
GlnPentatomidae	0.826	0.724	0.608	0.826	0.811	0.782	0.666	0.797	0.838	0.869	1	0.565	0.84	0.782	0.797	0.739
GlnPlataspidae	0.594	0.594	0.565	0.594	0.585	0.565	0.71	0.608	0.55	0.579	0.565	1	0.594	0.565	0.623	0.579
GlnPyrrhocoridae	0.927	0.797	0.753	0.927	0.885	0.855	0.724	0.913	0.855	0.942	0.84	0.594	1	0.826	0.898	0.797
GlnReduviidae	0.855	0.71	0.623	0.869	0.814	0.884	0.695	0.84	0.797	0.84	0.782	0.565	0.826	1	0.869	0.869
GlnRhopalidae	0.898	0.724	0.681	0.913	0.857	0.869	0.753	0.884	0.84	0.913	0.797	0.623	0.898	0.869	1	0.855
GlnSaldidae	0.826	0.695	0.652	0.84	0.8	0.855	0.666	0.826	0.739	0.797	0.739	0.579	0.797	0.869	0.855	1
tRNA-Glu
	GluAlydidae	GluAnthocoridae	GluAradidae	GluBerytidae	GluColobathristidae	GluCoreidae	GluCydnidae	GluGeocoridae	GluLargidae	GluMalcidae	GluPentatomidae	GluPlataspidae	GluPyrrhocoridae	GluReduviidae	GluRhopalidae	GluSaldidae
GluAlydidae	1	0.705	0.71	0.791	0.701	0.818	0.742	0.746	0.75	0.731	0.69	0.514	0.805	0.791	0.85	0.72
GluAnthocoridae	0.705	1	0.727	0.738	0.692	0.716	0.724	0.692	0.753	0.738	0.633	0.661	0.757	0.723	0.75	0.83
GluAradidae	0.71	0.727	1	0.686	0.611	0.656	0.855	0.641	0.686	0.656	0.661	0.606	0.727	0.671	0.681	0.784
GluBerytidae	0.791	0.738	0.686	1	0.796	0.712	0.714	0.89	0.815	0.812	0.676	0.553	0.815	0.796	0.791	0.784
GluColobathristidae	0.701	0.692	0.611	0.796	1	0.681	0.6	0.828	0.707	0.918	0.605	0.507	0.723	0.843	0.701	0.738
GluCoreidae	0.818	0.716	0.656	0.712	0.681	1	0.628	0.742	0.716	0.712	0.676	0.537	0.742	0.727	0.835	0.731
GluCydnidae	0.742	0.724	0.855	0.714	0.6	0.628	1	0.628	0.7	0.642	0.69	0.565	0.685	0.671	0.7	0.71
GluGeocoridae	0.746	0.692	0.641	0.89	0.828	0.742	0.628	1	0.784	0.843	0.69	0.569	0.723	0.812	0.761	0.753
GluLargidae	0.75	0.753	0.686	0.815	0.707	0.716	0.7	0.784	1	0.753	0.647	0.636	0.787	0.8	0.794	0.818
GluMalcidae	0.731	0.738	0.656	0.812	0.918	0.712	0.642	0.843	0.753	1	0.605	0.569	0.753	0.859	0.701	0.769
GluPentatomidae	0.69	0.633	0.661	0.676	0.605	0.676	0.69	0.69	0.647	0.605	1	0.577	0.676	0.633	0.746	0.69
GluPlataspidae	0.514	0.661	0.606	0.553	0.507	0.537	0.565	0.569	0.636	0.569	0.577	1	0.56	0.538	0.544	0.656
GluPyrrhocoridae	0.805	0.757	0.727	0.815	0.723	0.742	0.685	0.723	0.787	0.753	0.676	0.56	1	0.8	0.85	0.815
GluReduviidae	0.791	0.723	0.671	0.796	0.843	0.727	0.671	0.812	0.8	0.859	0.633	0.538	0.8	1	0.776	0.769
GluRhopalidae	0.85	0.75	0.681	0.791	0.701	0.835	0.7	0.761	0.794	0.701	0.746	0.544	0.85	0.776	1	0.764
GluSaldidae	0.72	0.83	0.784	0.784	0.738	0.731	0.71	0.753	0.818	0.769	0.69	0.656	0.815	0.769	0.764	1
tRNA-Gly
	GlyAlydidae	GlyAnthocoridae	GlyAradidae	GlyBerytidae	GlyColobathristidae	GlyCoreidae	GlyCydnidae	GlyGeocoridae	GlyLargidae	GlyMalcidae	GlyPentatomidae	GlyPlataspidae	GlyPyrrhocoridae	GlyReduviidae	GlyRhopalidae	GlySaldidae
GlyAlydidae	1	0.742	0.723	0.8	0.788	0.92	0.746	0.863	0.861	0.92	0.761	0.686	0.848	0.661	0.92	0.784
GlyAnthocoridae	0.742	1	0.796	0.647	0.666	0.727	0.753	0.757	0.781	0.742	0.753	0.738	0.769	0.812	0.723	0.859
GlyAradidae	0.723	0.796	1	0.671	0.676	0.753	0.692	0.753	0.734	0.753	0.784	0.769	0.734	0.841	0.734	0.888
GlyBerytidae	0.8	0.647	0.671	1	0.901	0.785	0.676	0.814	0.732	0.814	0.718	0.633	0.771	0.642	0.771	0.7
GlyColobathristidae	0.788	0.666	0.676	0.901	1	0.802	0.694	0.859	0.763	0.83	0.708	0.638	0.788	0.605	0.76	0.69
GlyCoreidae	0.92	0.727	0.753	0.785	0.802	1	0.761	0.848	0.876	0.904	0.791	0.701	0.863	0.692	0.952	0.784
GlyCydnidae	0.746	0.753	0.692	0.676	0.694	0.761	1	0.787	0.815	0.746	0.861	0.812	0.83	0.661	0.742	0.753
GlyGeocoridae	0.863	0.757	0.753	0.814	0.859	0.848	0.787	1	0.863	0.878	0.787	0.712	0.892	0.676	0.846	0.784
GlyLargidae	0.861	0.781	0.734	0.732	0.763	0.876	0.815	0.863	1	0.861	0.83	0.723	0.907	0.687	0.859	0.781
GlyMalcidae	0.92	0.742	0.753	0.814	0.83	0.904	0.746	0.878	0.861	1	0.761	0.686	0.878	0.661	0.857	0.769
GlyPentatomidae	0.761	0.753	0.784	0.718	0.708	0.791	0.861	0.787	0.83	0.761	1	0.859	0.83	0.723	0.772	0.83
GlyPlataspidae	0.686	0.738	0.769	0.633	0.638	0.701	0.812	0.712	0.723	0.686	0.859	1	0.738	0.753	0.681	0.8
GlyPyrrhocoridae	0.848	0.769	0.734	0.771	0.788	0.863	0.83	0.892	0.907	0.878	0.83	0.738	1	0.703	0.846	0.796
GlyReduviidae	0.661	0.812	0.841	0.642	0.605	0.692	0.661	0.676	0.687	0.661	0.723	0.753	0.703	1	0.671	0.825
GlyRhopalidae	0.92	0.723	0.734	0.771	0.76	0.952	0.742	0.846	0.859	0.857	0.772	0.681	0.846	0.671	1	0.793
GlySaldidae	0.784	0.859	0.888	0.7	0.69	0.784	0.753	0.784	0.781	0.769	0.83	0.8	0.796	0.825	0.793	1
tRNA-His
	HisAlydidae	HisAnthocoridae	HisAradidae	HisBerytidae	HisColobathristidae	HisCoreidae	HisCydnidae	HisGeocoridae	HisLargidae	HisMalcidae	HisPentatomidae	HisPlataspidae	HisPyrrhocoridae	HisReduviidae	HisRhopalidae	HisSaldidae
HisAlydidae	1	0.746	0.741	0.848	0.59	0.87	0.738	0.919	0.666	0.734	0.742	0.656	0.621	0.625	0.703	0.701
HisAnthocoridae	0.746	1	0.761	0.772	0.537	0.746	0.712	0.809	0.597	0.646	0.597	0.588	0.597	0.656	0.687	0.641
HisAradidae	0.741	0.761	1	0.696	0.56	0.774	0.692	0.758	0.575	0.625	0.575	0.611	0.636	0.671	0.64	0.611
HisBerytidae	0.848	0.772	0.696	1	0.641	0.818	0.772	0.863	0.716	0.803	0.761	0.676	0.686	0.681	0.712	0.776
HisColobathristidae	0.59	0.537	0.56	0.641	1	0.621	0.738	0.56	0.687	0.646	0.636	0.626	0.692	0.522	0.53	0.686
HisCoreidae	0.87	0.746	0.774	0.818	0.621	1	0.738	0.87	0.651	0.75	0.666	0.611	0.681	0.64	0.718	0.626
HisCydnidae	0.738	0.712	0.692	0.772	0.738	0.738	1	0.723	0.769	0.707	0.712	0.761	0.738	0.575	0.615	0.701
HisGeocoridae	0.919	0.809	0.758	0.863	0.56	0.87	0.723	1	0.651	0.765	0.696	0.611	0.636	0.671	0.75	0.686
HisLargidae	0.666	0.597	0.575	0.716	0.687	0.651	0.769	0.651	1	0.723	0.727	0.731	0.738	0.656	0.651	0.776
HisMalcidae	0.734	0.646	0.625	0.803	0.646	0.75	0.707	0.765	0.723	1	0.784	0.611	0.757	0.646	0.661	0.757
HisPentatomidae	0.742	0.597	0.575	0.761	0.636	0.666	0.712	0.696	0.727	0.784	1	0.661	0.656	0.611	0.641	0.818
HisPlataspidae	0.656	0.588	0.611	0.676	0.626	0.611	0.761	0.611	0.731	0.611	0.661	1	0.597	0.514	0.529	0.623
HisPyrrhocoridae	0.621	0.597	0.636	0.686	0.692	0.681	0.738	0.636	0.738	0.757	0.656	0.597	1	0.641	0.636	0.735
HisReduviidae	0.625	0.656	0.671	0.681	0.522	0.64	0.575	0.671	0.656	0.646	0.611	0.514	0.641	1	0.734	0.656
HisRhopalidae	0.703	0.687	0.64	0.712	0.53	0.718	0.615	0.75	0.651	0.661	0.641	0.529	0.636	0.734	1	0.636
HisSaldidae	0.701	0.641	0.611	0.776	0.686	0.626	0.701	0.686	0.776	0.757	0.818	0.623	0.735	0.656	0.636	1
tRNA-Ile
	IleAlydidae	IleAnthocoridae	IleAradidae	IleBerytidae	IleColobathristidae	IleCoreidae	IleCydnidae	IleGeocoridae	IleLargidae	IleMalcidae	IlePentatomidae	IlePlataspidae	IlePyrrhocoridae	IleReduviidae	IleRhopalidae	IleSaldidae
IleAlydidae	1	0.808	0.776	0.863	0.739	0.779	0.835	0.835	0.833	0.666	0.811	0.779	0.909	0.848	0.835	0.724
IleAnthocoridae	0.808	1	0.735	0.731	0.714	0.705	0.776	0.735	0.705	0.656	0.757	0.71	0.761	0.731	0.71	0.685
IleAradidae	0.776	0.735	1	0.731	0.791	0.761	0.776	0.787	0.716	0.671	0.782	0.878	0.791	0.787	0.776	0.623
IleBerytidae	0.863	0.731	0.731	1	0.724	0.835	0.863	0.833	0.848	0.781	0.753	0.735	0.907	0.907	0.835	0.724
IleColobathristidae	0.739	0.714	0.791	0.724	1	0.739	0.768	0.794	0.739	0.652	0.826	0.779	0.753	0.764	0.782	0.633
IleCoreidae	0.779	0.705	0.761	0.835	0.739	1	0.776	0.848	0.764	0.746	0.714	0.746	0.82	0.833	0.82	0.652
IleCydnidae	0.835	0.776	0.776	0.863	0.768	0.776	1	0.82	0.791	0.757	0.811	0.779	0.863	0.833	0.808	0.739
IleGeocoridae	0.835	0.735	0.787	0.833	0.794	0.848	0.82	1	0.835	0.696	0.785	0.772	0.863	0.892	0.939	0.695
IleLargidae	0.833	0.705	0.716	0.848	0.739	0.764	0.791	0.835	1	0.757	0.724	0.691	0.833	0.893	0.865	0.782
IleMalcidae	0.666	0.656	0.671	0.781	0.652	0.746	0.757	0.696	0.757	1	0.652	0.691	0.738	0.769	0.716	0.768
IlePentatomidae	0.811	0.757	0.782	0.753	0.826	0.714	0.811	0.785	0.724	0.652	1	0.814	0.811	0.753	0.771	0.69
IlePlataspidae	0.779	0.71	0.878	0.735	0.779	0.746	0.779	0.772	0.691	0.691	0.814	1	0.794	0.761	0.776	0.681
IlePyrrhocoridae	0.909	0.761	0.791	0.907	0.753	0.82	0.863	0.863	0.833	0.738	0.811	0.794	1	0.907	0.865	0.724
IleReduviidae	0.848	0.731	0.787	0.907	0.764	0.833	0.833	0.892	0.893	0.769	0.753	0.761	0.907	1	0.893	0.739
IleRhopalidae	0.835	0.71	0.776	0.835	0.782	0.82	0.808	0.939	0.865	0.716	0.771	0.776	0.865	0.893	1	0.724
IleSaldidae	0.724	0.685	0.623	0.724	0.633	0.652	0.739	0.695	0.782	0.768	0.69	0.681	0.724	0.739	0.724	1
tRNA-Leu(TAA)
	Leu(TAA)Alydidae	Leu(TAA)Anthocoridae	Leu(TAA)Aradidae	Leu(TAA)Berytidae	Leu(TAA)Colobathristidae	Leu(TAA)Coreidae	Leu(TAA)Cydnidae	Leu(TAA)Geocoridae	Leu(TAA)Largidae	Leu(TAA)Malcidae	Leu(TAA)Pentatomidae	Leu(TAA)Plataspidae	Leu(TAA)Pyrrhocoridae	Leu(TAA)Reduviidae	Leu(TAA)Rhopalidae	Leu(TAA)Saldidae
Leu(TAA)Alydidae	1	0.794	0.909	0.865	0.797	0.954	0.895	0.865	0.909	0.939	0.88	0.771	0.939	0.68	0.85	0.838
Leu(TAA)Anthocoridae	0.794	1	0.764	0.82	0.779	0.794	0.779	0.803	0.82	0.805	0.808	0.671	0.779	0.714	0.803	0.878
Leu(TAA)Aradidae	0.909	0.764	1	0.895	0.739	0.909	0.925	0.865	0.893	0.924	0.94	0.757	0.893	0.666	0.82	0.808
Leu(TAA)Berytidae	0.865	0.82	0.895	1	0.782	0.895	0.895	0.924	0.865	0.895	0.94	0.757	0.88	0.704	0.878	0.865
Leu(TAA)Colobathristidae	0.797	0.779	0.739	0.782	1	0.797	0.797	0.779	0.779	0.808	0.797	0.728	0.782	0.647	0.808	0.867
Leu(TAA)Coreidae	0.954	0.794	0.909	0.895	0.797	1	0.91	0.895	0.939	0.969	0.91	0.8	0.984	0.708	0.88	0.867
Leu(TAA)Cydnidae	0.895	0.779	0.925	0.895	0.797	0.91	1	0.88	0.895	0.925	0.955	0.785	0.895	0.68	0.85	0.838
Leu(TAA)Geocoridae	0.865	0.803	0.865	0.924	0.779	0.895	0.88	1	0.878	0.909	0.91	0.742	0.88	0.771	0.938	0.863
Leu(TAA)Largidae	0.909	0.82	0.893	0.865	0.779	0.939	0.895	0.878	1	0.969	0.895	0.757	0.924	0.718	0.863	0.88
Leu(TAA)Malcidae	0.939	0.805	0.924	0.895	0.808	0.969	0.925	0.909	0.969	1	0.925	0.785	0.954	0.718	0.893	0.88
Leu(TAA)Pentatomidae	0.88	0.808	0.94	0.94	0.797	0.91	0.955	0.91	0.895	0.925	1	0.785	0.895	0.694	0.88	0.867
Leu(TAA)Plataspidae	0.771	0.671	0.757	0.757	0.728	0.8	0.785	0.742	0.757	0.785	0.785	1	0.785	0.722	0.757	0.757
Leu(TAA)Pyrrhocoridae	0.939	0.779	0.893	0.88	0.782	0.984	0.895	0.88	0.924	0.954	0.895	0.785	1	0.694	0.865	0.852
Leu(TAA)Reduviidae	0.68	0.714	0.666	0.704	0.647	0.708	0.68	0.771	0.718	0.718	0.694	0.722	0.694	1	0.728	0.714
Leu(TAA)Rhopalidae	0.85	0.803	0.82	0.878	0.808	0.88	0.85	0.938	0.863	0.893	0.88	0.757	0.865	0.728	1	0.893
Leu(TAA)Saldidae	0.838	0.878	0.808	0.865	0.867	0.867	0.838	0.863	0.88	0.88	0.867	0.757	0.852	0.714	0.893	1
tRNA-Leu(TAG)
	Leu(TAG)Alydidae	Leu(TAG)Anthocoridae	Leu(TAG)Aradidae	Leu(TAG)Berytidae	Leu(TAG)Colobathristidae	Leu(TAG)Coreidae	Leu(TAG)Cydnidae	Leu(TAG)Geocoridae	Leu(TAG)Largidae	Leu(TAG)Malcidae	Leu(TAG)Pentatomidae	Leu(TAG)Plataspidae	Leu(TAG)Pyrrhocoridae	Leu(TAG)Reduviidae	Leu(TAG)Rhopalidae	Leu(TAG)Saldidae
Leu(TAG)Alydidae	1	0.84	0.805	0.808	0.895	0.91	0.808	0.88	0.926	0.811	0.88	0.808	0.84	0.791	0.94	0.779
Leu(TAG)Anthocoridae	0.84	1	0.776	0.805	0.88	0.823	0.835	0.865	0.897	0.895	0.865	0.848	0.852	0.791	0.867	0.776
Leu(TAG)Aradidae	0.805	0.776	1	0.863	0.846	0.757	0.803	0.846	0.82	0.764	0.846	0.787	0.764	0.8	0.803	0.727
Leu(TAG)Berytidae	0.808	0.805	0.863	1	0.863	0.791	0.909	0.848	0.794	0.794	0.893	0.833	0.794	0.818	0.805	0.757
Leu(TAG)Colobathristidae	0.895	0.88	0.846	0.863	1	0.863	0.878	0.953	0.88	0.823	0.938	0.878	0.823	0.846	0.893	0.803
Leu(TAG)Coreidae	0.91	0.823	0.757	0.791	0.863	1	0.776	0.878	0.88	0.838	0.863	0.776	0.838	0.803	0.924	0.776
Leu(TAG)Cydnidae	0.808	0.835	0.803	0.909	0.878	0.776	1	0.863	0.794	0.794	0.878	0.848	0.794	0.833	0.805	0.784
Leu(TAG)Geocoridae	0.88	0.865	0.846	0.848	0.953	0.878	0.863	1	0.865	0.808	0.923	0.863	0.808	0.876	0.909	0.818
Leu(TAG)Largidae	0.926	0.897	0.82	0.794	0.88	0.88	0.794	0.865	1	0.852	0.865	0.794	0.882	0.776	0.955	0.764
Leu(TAG)Malcidae	0.811	0.895	0.764	0.794	0.823	0.838	0.794	0.808	0.852	1	0.838	0.835	0.852	0.764	0.823	0.764
Leu(TAG)Pentatomidae	0.88	0.865	0.846	0.893	0.938	0.863	0.878	0.923	0.865	0.838	1	0.848	0.808	0.907	0.878	0.787
Leu(TAG)Plataspidae	0.808	0.848	0.787	0.833	0.878	0.776	0.848	0.863	0.794	0.835	0.848	1	0.838	0.787	0.805	0.833
Leu(TAG)Pyrrhocoridae	0.84	0.852	0.764	0.794	0.823	0.838	0.794	0.808	0.882	0.852	0.808	0.838	1	0.75	0.867	0.852
Leu(TAG)Reduviidae	0.791	0.791	0.8	0.818	0.846	0.803	0.833	0.876	0.776	0.764	0.907	0.787	0.75	1	0.818	0.818
Leu(TAG)Rhopalidae	0.94	0.867	0.803	0.805	0.893	0.924	0.805	0.909	0.955	0.823	0.878	0.805	0.867	0.818	1	0.805
Leu(TAG)Saldidae	0.779	0.776	0.727	0.757	0.803	0.776	0.784	0.818	0.764	0.764	0.787	0.833	0.852	0.818	0.805	1
tRNA-Lys
	LysAlydidae	LysAnthocoridae	LysAradidae	LysBerytidae	LysColobathristidae	LysCoreidae	LysCydnidae	LysGeocoridae	LysLargidae	LysMalcidae	LysPentatomidae	LysPlataspidae	LysPyrrhocoridae	LysReduviidae	LysRhopalidae	LysSaldidae
LysAlydidae	1	0.849	0.797	0.905	0.786	0.905	0.864	0.944	0.876	0.808	0.89	0.805	0.876	0.777	0.837	0.833
LysAnthocoridae	0.849	1	0.716	0.835	0.733	0.797	0.849	0.835	0.808	0.819	0.845	0.776	0.859	0.816	0.756	0.873
LysAradidae	0.797	0.716	1	0.797	0.885	0.783	0.797	0.797	0.76	0.706	0.797	0.789	0.797	0.675	0.783	0.702
LysBerytidae	0.905	0.835	0.797	1	0.786	0.891	0.876	0.891	0.853	0.81	0.904	0.842	0.89	0.767	0.837	0.808
LysColobathristidae	0.786	0.733	0.885	0.786	1	0.8	0.813	0.786	0.736	0.671	0.786	0.792	0.786	0.666	0.76	0.706
LysCoreidae	0.905	0.797	0.783	0.891	0.8	1	0.864	0.891	0.813	0.76	0.851	0.818	0.837	0.797	0.864	0.783
LysCydnidae	0.864	0.849	0.797	0.876	0.813	0.864	1	0.837	0.8	0.783	0.863	0.868	0.849	0.739	0.797	0.808
LysGeocoridae	0.944	0.835	0.797	0.891	0.786	0.891	0.837	1	0.837	0.81	0.917	0.792	0.904	0.767	0.824	0.808
LysLargidae	0.876	0.808	0.76	0.853	0.736	0.813	0.8	0.837	1	0.835	0.863	0.782	0.876	0.819	0.773	0.847
LysMalcidae	0.808	0.819	0.706	0.81	0.671	0.76	0.783	0.81	0.835	1	0.847	0.776	0.861	0.816	0.72	0.887
LysPentatomidae	0.89	0.845	0.797	0.904	0.786	0.851	0.863	0.917	0.863	0.847	1	0.842	0.957	0.802	0.824	0.845
LysPlataspidae	0.805	0.776	0.789	0.842	0.792	0.818	0.868	0.792	0.782	0.776	0.842	1	0.815	0.723	0.766	0.763
LysPyrrhocoridae	0.876	0.859	0.797	0.89	0.786	0.837	0.849	0.904	0.876	0.861	0.957	0.815	1	0.816	0.81	0.873
LysReduviidae	0.777	0.816	0.675	0.767	0.666	0.797	0.739	0.767	0.819	0.816	0.802	0.723	0.816	1	0.756	0.857
LysRhopalidae	0.837	0.756	0.783	0.837	0.76	0.864	0.797	0.824	0.773	0.72	0.824	0.766	0.81	0.756	1	0.756
LysSaldidae	0.833	0.873	0.702	0.808	0.706	0.783	0.808	0.808	0.847	0.887	0.845	0.763	0.873	0.857	0.756	1
tRNA-Met
	MetAlydidae	MetAnthocoridae	MetAradidae	MetBerytidae	MetColobathristidae	MetCoreidae	MetCydnidae	MetGeocoridae	MetLargidae	MetMalcidae	MetPentatomidae	MetPlataspidae	MetPyrrhocoridae	MetReduviidae	MetRhopalidae	MetSaldidae
MetAlydidae	1	0.791	0.8	0.828	0.842	0.855	0.927	0.869	0.828	0.757	0.828	0.785	0.657	0.842	0.985	0.802
MetAnthocoridae	0.791	1	0.739	0.847	0.833	0.791	0.75	0.847	0.777	0.808	0.805	0.767	0.666	0.861	0.791	0.902
MetAradidae	0.8	0.739	1	0.732	0.718	0.814	0.8	0.8	0.76	0.728	0.732	0.816	0.619	0.774	0.814	0.763
MetBerytidae	0.828	0.847	0.732	1	0.828	0.811	0.785	0.884	0.782	0.857	0.811	0.732	0.71	0.898	0.814	0.83
MetColobathristidae	0.842	0.833	0.718	0.828	1	0.814	0.8	0.871	0.771	0.774	0.814	0.802	0.657	0.857	0.828	0.816
MetCoreidae	0.855	0.791	0.814	0.811	0.814	1	0.826	0.926	0.84	0.757	0.811	0.8	0.71	0.898	0.869	0.802
MetCydnidae	0.927	0.75	0.8	0.785	0.8	0.826	1	0.84	0.8	0.718	0.871	0.771	0.685	0.814	0.913	0.76
MetGeocoridae	0.869	0.847	0.8	0.884	0.871	0.926	0.84	1	0.84	0.828	0.826	0.814	0.71	0.956	0.855	0.859
MetLargidae	0.828	0.777	0.76	0.782	0.771	0.84	0.8	0.84	1	0.742	0.811	0.746	0.753	0.869	0.828	0.802
MetMalcidae	0.757	0.808	0.728	0.857	0.774	0.757	0.718	0.828	0.742	1	0.771	0.694	0.685	0.842	0.742	0.791
MetPentatomidae	0.828	0.805	0.732	0.811	0.814	0.811	0.871	0.826	0.811	0.771	1	0.76	0.71	0.84	0.814	0.774
MetPlataspidae	0.785	0.767	0.816	0.732	0.802	0.8	0.771	0.814	0.746	0.694	0.76	1	0.685	0.802	0.8	0.777
MetPyrrhocoridae	0.657	0.666	0.619	0.71	0.657	0.71	0.685	0.71	0.753	0.685	0.71	0.685	1	0.739	0.671	0.676
MetReduviidae	0.842	0.861	0.774	0.898	0.857	0.898	0.814	0.956	0.869	0.842	0.84	0.802	0.739	1	0.842	0.885
MetRhopalidae	0.985	0.791	0.814	0.814	0.828	0.869	0.913	0.855	0.828	0.742	0.814	0.8	0.671	0.842	1	0.802
MetSaldidae	0.802	0.902	0.763	0.83	0.816	0.802	0.76	0.859	0.802	0.791	0.774	0.777	0.676	0.885	0.802	1
tRNA-Phe
	PheAlydidae	PheAnthocoridae	PheAradidae	PheBerytidae	PheColobathristidae	PheCoreidae	PheCydnidae	PheGeocoridae	PheLargidae	PheMalcidae	PhePentatomidae	PhePlataspidae	PhePyrrhocoridae	PheReduviidae	PheRhopalidae	PheSaldidae
PheAlydidae	1	0.626	0.656	0.701	0.597	0.791	0.731	0.686	0.82	0.746	0.661	0.701	0.691	0.641	0.791	0.746
PheAnthocoridae	0.626	1	0.727	0.701	0.611	0.59	0.742	0.626	0.757	0.727	0.661	0.746	0.761	0.727	0.716	0.712
PheAradidae	0.656	0.727	1	0.671	0.611	0.63	0.696	0.671	0.681	0.696	0.617	0.626	0.805	0.681	0.701	0.757
PheBerytidae	0.701	0.701	0.671	1	0.656	0.671	0.791	0.865	0.776	0.761	0.661	0.731	0.691	0.611	0.791	0.686
PheColobathristidae	0.597	0.611	0.611	0.656	1	0.552	0.597	0.701	0.641	0.686	0.573	0.641	0.617	0.636	0.656	0.656
PheCoreidae	0.791	0.59	0.63	0.671	0.552	1	0.696	0.641	0.757	0.712	0.597	0.641	0.686	0.651	0.716	0.723
PheCydnidae	0.731	0.742	0.696	0.791	0.597	0.696	1	0.803	0.757	0.727	0.705	0.878	0.731	0.666	0.746	0.772
PheGeocoridae	0.686	0.626	0.671	0.865	0.701	0.641	0.803	1	0.686	0.746	0.661	0.757	0.661	0.597	0.776	0.716
PheLargidae	0.82	0.757	0.681	0.776	0.641	0.757	0.757	0.686	1	0.893	0.661	0.776	0.716	0.681	0.776	0.772
PheMalcidae	0.746	0.727	0.696	0.761	0.686	0.712	0.727	0.746	0.893	1	0.602	0.731	0.731	0.681	0.701	0.742
PhePentatomidae	0.661	0.661	0.617	0.661	0.573	0.597	0.705	0.661	0.661	0.602	1	0.705	0.691	0.602	0.779	0.656
PhePlataspidae	0.701	0.746	0.626	0.731	0.641	0.641	0.878	0.757	0.776	0.731	0.705	1	0.676	0.656	0.746	0.716
PhePyrrhocoridae	0.691	0.761	0.805	0.691	0.617	0.686	0.731	0.661	0.716	0.731	0.691	0.676	1	0.731	0.72	0.761
PheReduviidae	0.641	0.727	0.681	0.611	0.636	0.651	0.666	0.597	0.681	0.681	0.602	0.656	0.731	1	0.701	0.681
PheRhopalidae	0.791	0.716	0.701	0.791	0.656	0.716	0.746	0.776	0.776	0.701	0.779	0.746	0.72	0.701	1	0.746
PheSaldidae	0.746	0.712	0.757	0.686	0.656	0.723	0.772	0.716	0.772	0.742	0.656	0.716	0.761	0.681	0.746	1
tRNA-Pro
	ProAlydidae	ProAnthocoridae	ProAradidae	ProBerytidae	ProColobathristidae	ProCoreidae	ProCydnidae	ProGeocoridae	ProLargidae	ProMalcidae	ProPentatomidae	ProPlataspidae	ProPyrrhocoridae	ProReduviidae	ProRhopalidae	ProSaldidae
ProAlydidae	1	0.742	0.707	0.873	0.888	0.83	0.833	0.89	0.796	0.87	0.846	0.781	0.59	0.779	0.861	0.8
ProAnthocoridae	0.742	1	0.632	0.692	0.686	0.647	0.769	0.705	0.641	0.692	0.815	0.712	0.592	0.71	0.716	0.712
ProAradidae	0.707	0.632	1	0.666	0.753	0.753	0.705	0.712	0.723	0.707	0.656	0.712	0.671	0.685	0.727	0.772
ProBerytidae	0.873	0.692	0.666	1	0.875	0.787	0.83	0.8	0.738	0.87	0.781	0.75	0.567	0.735	0.846	0.796
ProColobathristidae	0.888	0.686	0.753	0.875	1	0.876	0.791	0.859	0.828	0.904	0.772	0.738	0.636	0.764	0.861	0.772
ProCoreidae	0.83	0.647	0.753	0.787	0.876	1	0.764	0.818	0.83	0.815	0.761	0.742	0.611	0.728	0.833	0.742
ProCydnidae	0.833	0.769	0.705	0.83	0.791	0.764	1	0.808	0.731	0.8	0.846	0.803	0.565	0.797	0.865	0.772
ProGeocoridae	0.89	0.705	0.712	0.8	0.859	0.818	0.808	1	0.784	0.828	0.82	0.772	0.597	0.823	0.848	0.746
ProLargidae	0.796	0.641	0.723	0.738	0.828	0.83	0.731	0.784	1	0.812	0.727	0.769	0.712	0.695	0.8	0.742
ProMalcidae	0.87	0.692	0.707	0.87	0.904	0.815	0.8	0.828	0.812	1	0.793	0.718	0.636	0.735	0.861	0.828
ProPentatomidae	0.846	0.815	0.656	0.781	0.772	0.761	0.846	0.82	0.727	0.793	1	0.769	0.558	0.739	0.803	0.738
ProPlataspidae	0.781	0.712	0.712	0.75	0.738	0.742	0.803	0.772	0.769	0.718	0.769	1	0.582	0.739	0.8	0.753
ProPyrrhocoridae	0.59	0.492	0.671	0.567	0.636	0.611	0.565	0.597	0.712	0.636	0.558	0.582	1	0.549	0.626	0.617
ProReduviidae	0.779	0.71	0.685	0.735	0.764	0.728	0.797	0.823	0.695	0.735	0.739	0.739	0.549	1	0.811	0.714
ProRhopalidae	0.861	0.716	0.727	0.846	0.861	0.833	0.865	0.848	0.8	0.861	0.803	0.8	0.626	0.811	1	0.803
ProSaldidae	0.8	0.712	0.772	0.796	0.772	0.742	0.772	0.746	0.742	0.828	0.738	0.753	0.617	0.714	0.803	1
tRNA-Ser(GCT)
	Ser(GCT)Alydidae	Ser(GCT)Anthocoridae	Ser(GCT)Aradidae	Ser(GCT)Berytidae	Ser(GCT)Colobathristidae	Ser(GCT)Coreidae	Ser(GCT)Cydnidae	Ser(GCT)Geocoridae	Ser(GCT)Largidae	Ser(GCT)Malcidae	Ser(GCT)Pentatomidae	Ser(GCT)Plataspidae	Ser(GCT)Pyrrhocoridae	Ser(GCT)Reduviidae	Ser(GCT)Rhopalidae	Ser(GCT)Saldidae
Ser(GCT)Alydidae	1	0.828	0.788	0.873	0.845	0.942	0.816	0.901	0.875	0.859	0.842	0.814	0.788	0.885	0.869	0.845
Ser(GCT)Anthocoridae	0.828	1	0.8	0.842	0.8	0.857	0.898	0.871	0.859	0.814	0.925	0.84	0.8	0.869	0.771	0.842
Ser(GCT)Aradidae	0.788	0.8	1	0.884	0.855	0.816	0.788	0.869	0.845	0.911	0.828	0.771	0.76	0.857	0.732	0.855
Ser(GCT)Berytidae	0.873	0.842	0.884	1	0.884	0.873	0.83	0.942	0.943	0.927	0.885	0.828	0.83	0.914	0.788	0.913
Ser(GCT)Colobathristidae	0.845	0.8	0.855	0.884	1	0.816	0.802	0.913	0.845	0.884	0.814	0.771	0.746	0.857	0.732	0.84
Ser(GCT)Coreidae	0.942	0.857	0.816	0.873	0.816	1	0.859	0.859	0.875	0.83	0.871	0.842	0.816	0.914	0.871	0.859
Ser(GCT)Cydnidae	0.816	0.898	0.788	0.83	0.802	0.859	1	0.83	0.819	0.802	0.869	0.788	0.805	0.845	0.802	0.816
Ser(GCT)Geocoridae	0.901	0.871	0.869	0.942	0.913	0.859	0.83	1	0.901	0.942	0.885	0.842	0.788	0.9	0.788	0.913
Ser(GCT)Largidae	0.875	0.859	0.845	0.943	0.845	0.875	0.819	0.901	1	0.887	0.873	0.816	0.887	0.901	0.791	0.873
Ser(GCT)Malcidae	0.859	0.814	0.911	0.927	0.884	0.83	0.802	0.942	0.887	1	0.842	0.785	0.774	0.871	0.746	0.869
Ser(GCT)Pentatomidae	0.842	0.925	0.828	0.885	0.814	0.871	0.869	0.885	0.873	0.842	1	0.884	0.814	0.884	0.8	0.871
Ser(GCT)Plataspidae	0.814	0.84	0.771	0.828	0.771	0.842	0.788	0.842	0.816	0.785	0.884	1	0.757	0.855	0.8	0.855
Ser(GCT)Pyrrhocoridae	0.788	0.8	0.76	0.83	0.746	0.816	0.805	0.788	0.887	0.774	0.814	0.757	1	0.842	0.788	0.788
Ser(GCT)Reduviidae	0.885	0.869	0.857	0.914	0.857	0.914	0.845	0.9	0.901	0.871	0.884	0.855	0.842	1	0.828	0.9
Ser(GCT)Rhopalidae	0.869	0.771	0.732	0.788	0.732	0.871	0.802	0.788	0.791	0.746	0.8	0.8	0.788	0.828	1	0.845
Ser(GCT)Saldidae	0.845	0.842	0.855	0.913	0.84	0.859	0.816	0.913	0.873	0.869	0.871	0.855	0.788	0.9	0.845	1
tRNA-Ser(TGA)
	Ser(TGA)Alydidae	Ser(TGA)Anthocoridae	Ser(TGA)Aradidae	Ser(TGA)Berytidae	Ser(TGA)Colobathristidae	Ser(TGA)Coreidae	Ser(TGA)Cydnidae	Ser(TGA)Geocoridae	Ser(TGA)Largidae	Ser(TGA)Malcidae	Ser(TGA)Pentatomidae	Ser(TGA)Plataspidae	Ser(TGA)Pyrrhocoridae	Ser(TGA)Reduviidae	Ser(TGA)Rhopalidae	Ser(TGA)Saldidae
Ser(TGA)Alydidae	1	0.714	0.84	0.864	0.857	0.956	0.695	0.857	0.885	0.768	0.782	0.594	0.857	0.768	0.913	0.724
Ser(TGA)Anthocoridae	0.714	1	0.771	0.72	0.718	0.714	0.7	0.732	0.647	0.571	0.685	0.642	0.718	0.857	0.714	0.771
Ser(TGA)Aradidae	0.84	0.771	1	0.77	0.742	0.826	0.739	0.857	0.742	0.695	0.71	0.695	0.742	0.811	0.797	0.71
Ser(TGA)Berytidae	0.864	0.72	0.77	1	0.824	0.837	0.635	0.81	0.783	0.675	0.743	0.554	0.824	0.743	0.851	0.716
Ser(TGA)Colobathristidae	0.857	0.718	0.742	0.824	1	0.857	0.7	0.785	0.8	0.714	0.728	0.585	0.985	0.8	0.928	0.771
Ser(TGA)Coreidae	0.956	0.714	0.826	0.837	0.857	1	0.71	0.828	0.871	0.739	0.768	0.594	0.871	0.768	0.884	0.724
Ser(TGA)Cydnidae	0.695	0.7	0.739	0.635	0.7	0.71	1	0.7	0.671	0.55	0.869	0.724	0.714	0.739	0.666	0.652
Ser(TGA)Geocoridae	0.857	0.732	0.857	0.81	0.785	0.828	0.7	1	0.785	0.714	0.728	0.585	0.785	0.785	0.814	0.771
Ser(TGA)Largidae	0.885	0.647	0.742	0.783	0.8	0.871	0.671	0.785	1	0.714	0.728	0.557	0.8	0.671	0.814	0.714
Ser(TGA)Malcidae	0.768	0.571	0.695	0.675	0.714	0.739	0.55	0.714	0.714	1	0.652	0.507	0.714	0.623	0.768	0.666
Ser(TGA)Pentatomidae	0.782	0.685	0.71	0.743	0.728	0.768	0.869	0.728	0.728	0.652	1	0.753	0.742	0.71	0.768	0.652
Ser(TGA)Plataspidae	0.594	0.642	0.695	0.554	0.585	0.594	0.724	0.585	0.557	0.507	0.753	1	0.6	0.681	0.623	0.579
Ser(TGA)Pyrrhocoridae	0.857	0.718	0.742	0.824	0.985	0.871	0.714	0.785	0.8	0.714	0.742	0.6	1	0.814	0.928	0.757
Ser(TGA)Reduviidae	0.768	0.857	0.811	0.743	0.8	0.768	0.739	0.785	0.671	0.623	0.71	0.681	0.814	1	0.782	0.811
Ser(TGA)Rhopalidae	0.913	0.714	0.797	0.851	0.928	0.884	0.666	0.814	0.814	0.768	0.768	0.623	0.928	0.782	1	0.739
Ser(TGA)Saldidae	0.724	0.771	0.71	0.716	0.771	0.724	0.652	0.771	0.714	0.666	0.652	0.579	0.757	0.811	0.739	1
tRNA-Thr
	ThrAlydidae	ThrAnthocoridae	ThrAradidae	ThrBerytidae	ThrColobathristidae	ThrCoreidae	ThrCydnidae	ThrGeocoridae	ThrLargidae	ThrMalcidae	ThrPentatomidae	ThrPlataspidae	ThrPyrrhocoridae	ThrReduviidae	ThrRhopalidae	ThrSaldidae
ThrAlydidae	1	0.878	0.818	0.833	0.83	0.89	0.742	0.833	0.712	0.873	0.772	0.782	0.769	0.968	0.876	0.846
ThrAnthocoridae	0.878	1	0.82	0.835	0.835	0.848	0.776	0.82	0.686	0.803	0.776	0.785	0.787	0.893	0.833	0.833
ThrAradidae	0.818	0.82	1	0.907	0.815	0.833	0.757	0.875	0.647	0.796	0.772	0.823	0.784	0.818	0.875	0.859
ThrBerytidae	0.833	0.835	0.907	1	0.776	0.833	0.746	0.892	0.647	0.757	0.761	0.826	0.772	0.848	0.876	0.848
ThrColobathristidae	0.83	0.835	0.815	0.776	1	0.833	0.846	0.761	0.676	0.888	0.846	0.753	0.846	0.83	0.772	0.812
ThrCoreidae	0.89	0.848	0.833	0.833	0.833	1	0.803	0.818	0.712	0.859	0.863	0.797	0.861	0.861	0.892	0.846
ThrCydnidae	0.742	0.776	0.757	0.746	0.846	0.803	1	0.731	0.676	0.753	0.815	0.811	0.815	0.742	0.772	0.83
ThrGeocoridae	0.833	0.82	0.875	0.892	0.761	0.818	0.731	1	0.632	0.757	0.791	0.794	0.772	0.848	0.859	0.833
ThrLargidae	0.712	0.686	0.647	0.647	0.676	0.712	0.676	0.632	1	0.681	0.632	0.69	0.641	0.701	0.686	0.686
ThrMalcidae	0.873	0.803	0.796	0.757	0.888	0.859	0.753	0.757	0.681	1	0.8	0.695	0.796	0.859	0.769	0.793
ThrPentatomidae	0.772	0.776	0.772	0.761	0.846	0.863	0.815	0.791	0.632	0.8	1	0.739	0.907	0.772	0.803	0.815
ThrPlataspidae	0.782	0.785	0.823	0.826	0.753	0.797	0.811	0.794	0.69	0.695	0.739	1	0.739	0.782	0.852	0.811
ThrPyrrhocoridae	0.769	0.787	0.784	0.772	0.846	0.861	0.815	0.772	0.641	0.796	0.907	0.739	1	0.769	0.8	0.843
ThrReduviidae	0.968	0.893	0.818	0.848	0.83	0.861	0.742	0.848	0.701	0.859	0.772	0.782	0.769	1	0.861	0.846
ThrRhopalidae	0.876	0.833	0.875	0.876	0.772	0.892	0.772	0.859	0.686	0.769	0.803	0.852	0.8	0.861	1	0.876
ThrSaldidae	0.846	0.833	0.859	0.848	0.812	0.846	0.83	0.833	0.686	0.793	0.815	0.811	0.843	0.846	0.876	1
tRNA-Trp
	TrpAlydidae	TrpAnthocoridae	TrpAradidae	TrpBerytidae	TrpColobathristidae	TrpCoreidae	TrpCydnidae	TrpGeocoridae	TrpLargidae	TrpMalcidae	TrpPentatomidae	TrpPlataspidae	TrpPyrrhocoridae	TrpReduviidae	TrpRhopalidae	TrpSaldidae
TrpAlydidae	1	0.68	0.753	0.818	0.823	0.876	0.833	0.69	0.685	0.695	0.805	0.815	0.846	0.731	0.811	0.742
TrpAnthocoridae	0.68	1	0.83	0.718	0.666	0.722	0.726	0.909	0.893	0.893	0.774	0.746	0.732	0.746	0.788	0.774
TrpAradidae	0.753	0.83	1	0.779	0.75	0.797	0.814	0.842	0.826	0.882	0.826	0.794	0.823	0.808	0.84	0.808
TrpBerytidae	0.818	0.718	0.779	1	0.782	0.85	0.82	0.728	0.724	0.735	0.848	0.907	0.846	0.863	0.867	0.861
TrpColobathristidae	0.823	0.666	0.75	0.782	1	0.84	0.794	0.675	0.671	0.694	0.742	0.764	0.764	0.728	0.805	0.739
TrpCoreidae	0.876	0.722	0.797	0.85	0.84	1	0.85	0.732	0.728	0.739	0.838	0.863	0.863	0.82	0.828	0.805
TrpCydnidae	0.833	0.726	0.814	0.82	0.794	0.85	1	0.736	0.718	0.742	0.85	0.861	0.938	0.764	0.842	0.776
TrpGeocoridae	0.69	0.909	0.842	0.728	0.675	0.732	0.736	1	0.907	0.907	0.794	0.757	0.757	0.742	0.8	0.742
TrpLargidae	0.685	0.893	0.826	0.724	0.671	0.728	0.718	0.907	1	0.906	0.785	0.739	0.753	0.782	0.797	0.724
TrpMalcidae	0.695	0.893	0.882	0.735	0.694	0.739	0.742	0.907	0.906	1	0.768	0.764	0.779	0.75	0.782	0.764
TrpPentatomidae	0.805	0.774	0.826	0.848	0.742	0.838	0.85	0.794	0.785	0.768	1	0.861	0.892	0.835	0.84	0.803
TrpPlataspidae	0.815	0.746	0.794	0.907	0.764	0.863	0.861	0.757	0.739	0.764	0.861	1	0.888	0.848	0.823	0.861
TrpPyrrhocoridae	0.846	0.732	0.823	0.846	0.764	0.863	0.938	0.757	0.753	0.779	0.892	0.888	1	0.787	0.838	0.8
TrpReduviidae	0.731	0.746	0.808	0.863	0.728	0.82	0.764	0.742	0.782	0.75	0.835	0.848	0.787	1	0.797	0.863
TrpRhopalidae	0.811	0.788	0.84	0.867	0.805	0.828	0.842	0.8	0.797	0.782	0.84	0.823	0.838	0.797	1	0.794
TrpSaldidae	0.742	0.774	0.808	0.861	0.739	0.805	0.776	0.742	0.724	0.764	0.803	0.861	0.8	0.863	0.794	1
tRNA-Tyr
	TyrAlydidae	TyrAnthocoridae	TyrAradidae	TyrBerytidae	TyrColobathristidae	TyrCoreidae	TyrCydnidae	TyrGeocoridae	TyrLargidae	TyrMalcidae	TyrPentatomidae	TyrPlataspidae	TyrPyrrhocoridae	TyrReduviidae	TyrRhopalidae	TyrSaldidae
TyrAlydidae	1	0.666	0.666	0.805	0.782	0.82	0.779	0.781	0.833	0.75	0.805	0.805	0.82	0.772	0.805	0.681
TyrAnthocoridae	0.666	1	0.865	0.637	0.676	0.647	0.676	0.695	0.681	0.691	0.71	0.676	0.666	0.695	0.652	0.808
TyrAradidae	0.666	0.865	1	0.666	0.757	0.676	0.772	0.637	0.681	0.671	0.695	0.757	0.666	0.71	0.666	0.791
TyrBerytidae	0.805	0.637	0.666	1	0.753	0.924	0.75	0.731	0.82	0.686	0.779	0.805	0.863	0.761	0.863	0.71
TyrColobathristidae	0.782	0.676	0.757	0.753	1	0.794	0.939	0.71	0.739	0.731	0.782	0.878	0.739	0.811	0.753	0.776
TyrCoreidae	0.82	0.647	0.676	0.924	0.794	1	0.791	0.731	0.835	0.727	0.764	0.848	0.909	0.746	0.878	0.72
TyrCydnidae	0.779	0.676	0.772	0.75	0.939	0.791	1	0.676	0.753	0.696	0.838	0.907	0.764	0.823	0.75	0.791
TyrGeocoridae	0.781	0.695	0.637	0.731	0.71	0.731	0.676	1	0.757	0.828	0.686	0.731	0.746	0.757	0.761	0.681
TyrLargidae	0.833	0.681	0.681	0.82	0.739	0.835	0.753	0.757	1	0.696	0.782	0.764	0.895	0.742	0.82	0.739
TyrMalcidae	0.75	0.691	0.671	0.686	0.731	0.727	0.696	0.828	0.696	1	0.701	0.738	0.686	0.757	0.716	0.716
TyrPentatomidae	0.805	0.71	0.695	0.779	0.782	0.764	0.838	0.686	0.782	0.701	1	0.805	0.823	0.764	0.779	0.739
TyrPlataspidae	0.805	0.676	0.757	0.805	0.878	0.848	0.907	0.731	0.764	0.738	0.805	1	0.776	0.835	0.805	0.776
TyrPyrrhocoridae	0.82	0.666	0.666	0.863	0.739	0.909	0.764	0.746	0.895	0.686	0.823	0.776	1	0.731	0.893	0.695
TyrReduviidae	0.772	0.695	0.71	0.761	0.811	0.746	0.823	0.757	0.742	0.757	0.764	0.835	0.731	1	0.746	0.724
TyrRhopalidae	0.805	0.652	0.666	0.863	0.753	0.878	0.75	0.761	0.82	0.716	0.779	0.805	0.893	0.746	1	0.681
TyrSaldidae	0.681	0.808	0.791	0.71	0.776	0.72	0.791	0.681	0.739	0.716	0.739	0.776	0.695	0.724	0.681	1
tRNA-Val
	ValAlydidae	ValAnthocoridae	ValAradidae	ValBerytidae	ValColobathristidae	ValCoreidae	ValCydnidae	ValGeocoridae	ValLargidae	ValMalcidae	ValPentatomidae	ValPlataspidae	ValPyrrhocoridae	ValReduviidae	ValRhopalidae	ValSaldidae
ValAlydidae	1	0.623	0.549	0.666	0.681	0.71	0.623	0.661	0.71	0.652	0.768	0.623	0.681	0.69	0.724	0.676
ValAnthocoridae	0.623	1	0.591	0.724	0.637	0.579	0.724	0.591	0.753	0.71	0.71	0.681	0.782	0.732	0.565	0.746
ValAradidae	0.549	0.591	1	0.591	0.676	0.619	0.577	0.657	0.605	0.577	0.521	0.549	0.661	0.602	0.591	0.616
ValBerytidae	0.666	0.724	0.591	1	0.652	0.623	0.808	0.619	0.676	0.676	0.623	0.579	0.666	0.671	0.652	0.685
ValColobathristidae	0.681	0.637	0.676	0.652	1	0.735	0.637	0.647	0.695	0.637	0.632	0.573	0.695	0.647	0.579	0.619
ValCoreidae	0.71	0.579	0.619	0.623	0.735	1	0.623	0.704	0.666	0.637	0.637	0.579	0.681	0.661	0.666	0.647
ValCydnidae	0.623	0.724	0.577	0.808	0.637	0.623	1	0.591	0.676	0.691	0.695	0.676	0.71	0.757	0.565	0.757
ValGeocoridae	0.661	0.591	0.657	0.619	0.647	0.704	0.591	1	0.676	0.657	0.619	0.6	0.718	0.657	0.742	0.657
ValLargidae	0.71	0.753	0.605	0.676	0.695	0.666	0.676	0.676	1	0.838	0.782	0.681	0.797	0.728	0.652	0.742
ValMalcidae	0.652	0.71	0.577	0.676	0.637	0.637	0.691	0.657	0.838	1	0.739	0.579	0.768	0.728	0.652	0.714
ValPentatomidae	0.768	0.71	0.521	0.623	0.632	0.637	0.695	0.619	0.782	0.739	1	0.75	0.724	0.746	0.666	0.704
ValPlataspidae	0.623	0.681	0.549	0.579	0.573	0.579	0.676	0.6	0.681	0.579	0.75	1	0.695	0.676	0.602	0.647
ValPyrrhocoridae	0.681	0.782	0.661	0.666	0.695	0.681	0.71	0.718	0.797	0.768	0.724	0.695	1	0.802	0.652	0.816
ValReduviidae	0.69	0.732	0.602	0.671	0.647	0.661	0.757	0.657	0.728	0.728	0.746	0.676	0.802	1	0.619	0.914
ValRhopalidae	0.724	0.565	0.591	0.652	0.579	0.666	0.565	0.742	0.652	0.652	0.666	0.602	0.652	0.619	1	0.605
ValSaldidae	0.676	0.746	0.616	0.685	0.619	0.647	0.757	0.657	0.742	0.714	0.704	0.647	0.816	0.914	0.605	1
