# Supplementary material for: Comparative and phylogenomic studies on the mitochondrial genomes of Pentatomomorpha (Insecta: Hemiptera: Heteroptera)
Source: BMC Genomics. 2008 Dec 17;9:610. doi: 10.1186/1471-2164-9-610 (PMC2651891; doi:10.1186/1471-2164-9-610)
Supplement: Additional file 4 — Codon usage in each mt-genome. The data provided represent the codon usage in each mt-genome. The most frequently used codons are indicated in bold. [file 1471-2164-9-610-S4.xls]

## Sheet: Sheet1
Alydidae
		Total	J	N				Total	J	N				Total	J	N				Total	J	N
Phe	UUU	285	124	161		Ser	UCU	91	33	58		Tyr	UAU	163	71	92		Cys	UGU	41	12	29
	UUC	46	40	6			UCC	19	19	0			UAC	21	11	10			UGC	5	2	3
Leu	UUA	377	215	162			UCA	94	78	16		TER	UAA	9	6	3		Trp	UGA	85	66	19
	UUG	42	10	32			UCG	1	0	1			UAG	1	0	1			UGG	9	2	7
	CUU	43	27	16		Pro	CCU	78	51	27		His	CAU	65	50	15		Arg	CGU	22	8	14
	CUC	1	1	0			CCC	9	9	0			CAC	9	8	1			CGC	0	0	0
	CUA	54	41	13			CCA	48	43	5		Gln	CAA	44	32	12			CGA	30	25	5
	CUG	5	3	2			CCG	1	1	0			CAG	6	2	4			CGG	2	1	1
Ile	AUU	370	252	118		Thr	ACU	77	46	31		Asn	AAU	167	109	58		Ser	AGU	39	16	23
	AUC	35	28	7			ACC	12	11	1			AAC	23	19	4			AGC	9	5	4
Met	AUA	266	168	98			ACA	97	81	16		Lys	AAA	91	67	24			AGA	73	38	35
	AUG	29	12	17			ACG	0	0	0			AAG	19	7	12			AGG	1	1	0
Val	GUU	74	35	39		Ala	GCU	68	37	31		Asp	GAU	60	35	25		Gly	GGU	79	34	45
	GUC	4	3	1			GCC	13	13	0			GAC	6	6	0			GGC	5	3	2
	GUA	81	60	21			GCA	58	47	11		Glu	GAA	90	58	32			GGA	100	78	22
	GUG	7	1	6			GCG	2	0	2			GAG	6	1	5			GGG	20	9	11
Anthocoridae
		Total	J	N				Total	J	N				Total	J	N				Total	J	N
Phe	UUU	277	110	167		Ser	UCU	124	36	88		Tyr	UAU	142	63	79		Cys	UGU	45	11	34
	UUC	56	49	7			UCC	7	4	3			UAC	28	16	12			UGC	8	6	2
Leu	UUA	326	163	163			UCA	105	87	18		TER	UAA	10	8	2		Trp	UGA	88	66	22
	UUG	33	6	27			UCG	2	1	1			UAG	2	0	2			UGG	5	2	3
	CUU	55	15	40		Pro	CCU	60	33	27		His	CAU	46	27	19		Arg	CGU	17	3	14
	CUC	2	2	0			CCC	8	5	3			CAC	27	26	1			CGC	1	1	0
	CUA	49	43	6			CCA	59	56	3		Gln	CAA	49	40	9			CGA	31	28	3
	CUG	7	3	4			CCG	1	0	1			CAG	4	2	2			CGG	5	3	2
Ile	AUU	331	207	124		Thr	ACU	64	33	31		Asn	AAU	142	85	57		Ser	AGU	37	15	22
	AUC	40	32	8			ACC	8	7	1			AAC	41	39	2			AGC	6	3	3
Met	AUA	328	240	88			ACA	113	106	7		Lys	AAA	92	72	20			AGA	71	48	23
	AUG	35	19	16			ACG	1	0	1			AAG	28	14	14			AGG	0	0	0
Val	GUU	70	18	52		Ala	GCU	53	20	33		Asp	GAU	52	29	23		Gly	GGU	54	14	40
	GUC	4	2	2			GCC	10	6	4			GAC	9	9	0			GGC	3	0	3
	GUA	94	86	8			GCA	67	66	1		Glu	GAA	75	59	16			GGA	107	88	19
	GUG	11	8	3			GCG	4	3	1			GAG	12	2	10			GGG	34	23	11
Aradidae
		Total	J	N				Total	J	N				Total	J	N				Total	J	N
Phe	TTT	198	58	140		Ser	TCT	89	17	72		Tyr	TAT	112	37	75		Cys	TGT	39	11	28
	TTC	98	86	12			TCC	27	20	7			TAC	49	30	19			TGC	13	7	6
Leu	TTA	222	141	81			TCA	90	76	14		TER	TAA	8	6	2		Trp	TGA	81	66	15
	TTG	95	9	86			TCG	11	5	6			TAG	2	2	0			TGG	13	4	9
	CTT	58	16	42		Pro	CCT	32	15	17		His	CAT	38	22	16		Arg	CGT	24	7	17
	CTC	12	9	3			CCC	23	21	2			CAC	35	33	2			CGC	1	1	0
	CTA	78	66	12			CCA	66	62	4		Gln	CAA	46	40	6			CGA	26	26	0
	CTG	16	8	8			CCG	13	9	4			CAG	7	1	6			CGG	4	1	3
Ile	ATT	235	136	99		Thr	ACT	76	41	35		Asn	AAT	94	54	40		Ser	AGT	26	5	21
	ATC	87	82	5			ACC	40	35	5			AAC	61	59	2			AGC	13	8	5
Met	ATA	238	197	41			ACA	100	96	4		Lys	AAA	69	62	7			AGA	85	58	27
	ATG	68	25	43			ACG	8	6	2			AAG	32	9	23			AGG	6	0	6
Val	GTT	82	9	73		Ala	GCT	56	23	33		Asp	GAT	52	24	28		Gly	GGT	63	21	42
	GTC	10	6	4			GCC	37	29	8			GAC	22	18	4			GGC	30	16	14
	GTA	123	98	25			GCA	77	69	8		Glu	GAA	57	46	11			GGA	74	70	4
	GTG	31	8	23			GCG	10	1	9			GAG	16	2	14			GGG	45	16	29
Berytidae
		Total	J	N				Total	J	N				Total	J	N				Total	J	N
Phe	UUU	295	142	153		Ser	UCU	115	38	77		Tyr	UAU	147	55	92		Cys	UGU	50	13	37
	UUC	40	27	13			UCC	15	11	4			UAC	32	16	16			UGC	3	1	2
Leu	UUA	414	239	174			UCA	73	59	13		TER	UAA	10	5	4		Trp	UGA	89	64	24
	UUG	27	8	19			UCG	1	1	0			UAG	1	1	0			UGG	10	3	7
	CUU	37	13	24		Pro	CCU	85	57	28		His	CAU	61	48	13		Arg	CGU	16	4	12
	CUC	4	0	4			CCC	4	2	2			CAC	8	8	0			CGC	0	0	0
	CUA	34	24	10			CCA	35	33	2		Gln	CAA	47	37	10			CGA	27	21	6
	CUG	5	3	2			CCG	1	1	0			CAG	4	1	3			CGG	8	7	1
Ile	AUU	351	234	117		Thr	ACU	83	49	34		Asn	AAU	182	112	70		Ser	AGU	47	14	32
	AUC	29	22	7			ACC	13	9	4			AAC	18	17	1			AGC	5	4	1
Met	AUA	278	201	77			ACA	91	83	8		Lys	AAA	105	74	30			AGA	75	52	23
	AUG	32	12	20			ACG	1	1	0			AAG	22	11	11			AGG	0	0	0
Val	GUU	79	32	46		Ala	GCU	64	33	31		Asp	GAU	47	29	18		Gly	GGU	62	19	43
	GUC	6	2	4			GCC	11	9	2			GAC	10	8	2			GGC	5	1	3
	GUA	84	70	14			GCA	58	52	6		Glu	GAA	74	54	20			GGA	112	94	18
	GUG	8	5	3			GCG	0	0	0			GAG	8	2	6			GGG	28	16	12
Colobathristidae
		Total	J	N				Total	J	N				Total	J	N				Total	J	N
Phe	UUU	264	85	179		Ser	UCU	99	18	81		Tyr	UAU	117	42	75		Cys	UGU	39	7	32
	UUC	77	66	11			UCC	26	22	4			UAC	38	27	11			UGC	12	9	3
Leu	UUA	274	139	135			UCA	98	81	17		TER	UAA	9	6	3		Trp	UGA	81	66	15
	UUG	65	7	58			UCG	3	1	2			UAG	3	2	1			UGG	15	7	8
	CUU	53	17	36		Pro	CCU	48	23	25		His	CAU	44	31	13		Arg	CGU	14	1	13
	CUC	10	6	4			CCC	34	31	3			CAC	23	23	0			CGC	3	2	1
	CUA	83	71	12			CCA	53	49	4		Gln	CAA	39	37	2			CGA	30	28	2
	CUG	10	5	5			CCG	1	1	0			CAG	14	4	10			CGG	3	1	2
Ile	AUU	285	172	113		Thr	ACU	75	40	35		Asn	AAU	129	75	54		Ser	AGU	28	3	25
	AUC	96	83	13			ACC	25	22	3			AAC	36	33	3			AGC	9	5	4
Met	AUA	281	231	50			ACA	87	82	5		Lys	AAA	90	82	8			AGA	91	70	21
	AUG	38	14	24			ACG	5	5	0			AAG	25	9	16			AGG	10	2	8
Val	GUU	74	13	61		Ala	GCU	34	11	23		Asp	GAU	52	25	27		Gly	GGU	54	12	42
	GUC	9	6	3			GCC	20	19	1			GAC	15	12	3			GGC	14	7	7
	GUA	93	80	13			GCA	59	56	3		Glu	GAA	62	53	9			GGA	94	84	10
	GUG	5	2	3			GCG	8	2	6			GAG	21	5	16			GGG	42	21	21
Coreidae
		Total	J	N				Total	J	N				Total	J	N				Total	J	N
Phe	UUU	288	127	161		Ser	UCU	104	38	66		Tyr	UAU	135	55	80		Cys	UGU	43	15	28
	UUC	46	42	4			UCC	21	20	1			UAC	26	24	2			UGC	5	2	3
Leu	UUA	386	201	184			UCA	90	75	14		TER	UAA	9	5	3		Trp	UGA	91	67	23
	UUG	52	5	47			UCG	3	1	2			UAG	2	2	0			UGG	11	3	8
	CUU	46	31	15		Pro	CCU	75	48	27		His	CAU	59	44	15		Arg	CGU	17	8	9
	CUC	6	6	0			CCC	22	20	2			CAC	14	14	0			CGC	1	1	0
	CUA	53	49	4			CCA	31	29	2		Gln	CAA	46	39	7			CGA	32	24	8
	CUG	1	1	0			CCG	0	0	0			CAG	8	2	6			CGG	4	1	3
Ile	AUU	345	229	116		Thr	ACU	80	45	35		Asn	AAU	162	104	57		Ser	AGU	31	14	16
	AUC	48	45	3			ACC	18	18	0			AAC	27	27	0			AGC	5	4	1
Met	AUA	261	175	86			ACA	79	69	10		Lys	AAA	91	70	21			AGA	89	50	39
	AUG	33	8	25			ACG	1	0	1			AAG	25	7	18			AGG	1	0	1
Val	GUU	101	41	60		Ala	GCU	63	36	27		Asp	GAU	55	31	24		Gly	GGU	78	31	46
	GUC	5	5	0			GCC	19	19	0			GAC	8	8	0			GGC	8	6	1
	GUA	69	50	19			GCA	53	39	14		Glu	GAA	77	55	22			GGA	92	76	16
	GUG	8	1	7			GCG	2	0	2			GAG	9	0	9			GGG	23	9	14
Cydnidae
		Total	J	N				Total	J	N				Total	J	N				Total	J	N
Phe	UUU	224	91	133		Ser	UCU	102	29	73		Tyr	UAU	158	65	93		Cys	UGU	43	14	29
	UUC	63	54	9			UCC	20	14	6			UAC	24	15	9			UGC	6	5	1
Leu	UUA	353	184	169			UCA	83	67	16		TER	UAA	5	3	2		Trp	UGA	92	66	26
	UUG	48	9	39			UCG	3	1	2			UAG	4	3	1			UGG	11	3	8
	CUU	51	25	26		Pro	CCU	62	42	20		His	CAU	58	43	15		Arg	CGU	14	3	11
	CUC	10	8	2			CCC	24	19	5			CAC	15	14	1			CGC	4	1	3
	CUA	60	55	5			CCA	47	38	9		Gln	CAA	51	43	8			CGA	30	28	2
	CUG	9	5	4			CCG	0	0	0			CAG	11	2	9			CGG	5	2	3
Ile	AUU	293	193	100		Thr	ACU	80	54	26		Asn	AAU	160	106	54		Ser	AGU	40	13	27
	AUC	49	42	7			ACC	20	18	2			AAC	26	25	1			AGC	11	7	4
Met	AUA	270	185	85			ACA	91	79	12		Lys	AAA	68	52	16			AGA	86	64	22
	AUG	33	13	20			ACG	3	1	2			AAG	29	10	19			AGG	0	0	0
Val	GUU	80	25	55		Ala	GCU	62	31	31		Asp	GAU	56	30	26		Gly	GGU	80	30	50
	GUC	4	2	2			GCC	24	20	4			GAC	12	11	1			GGC	7	2	5
	GUA	112	92	20			GCA	59	48	11		Glu	GAA	75	56	19			GGA	98	81	17
	GUG	14	2	12			GCG	3	1	2			GAG	15	5	10			GGG	39	20	19
Geocoridae
		Total	J	N				Total	J	N				Total	J	N				Total	J	N
Phe	UUU	275	110	165		Ser	UCU	108	23	85		Tyr	UAU	141	51	90		Cys	UGU	34	9	25
	UUC	59	53	6			UCC	11	4	7			UAC	24	21	3			UGC	6	5	1
Leu	UUA	379	211	168			UCA	104	93	11		TER	UAA	9	6	3		Trp	UGA	91	63	28
	UUG	43	3	40			UCG	2	2	0			UAG	2	1	1			UGG	8	6	2
	CUU	53	24	29		Pro	CCU	66	39	27		His	CAU	46	32	14		Arg	CGU	21	7	14
	CUC	4	1	3			CCC	9	9	0			CAC	20	20	0			CGC	3	1	2
	CUA	50	43	7			CCA	52	46	6		Gln	CAA	47	41	6			CGA	29	25	4
	CUG	1	1	0			CCG	0	0	0			CAG	10	2	8			CGG	1	0	1
Ile	AUU	326	212	114		Thr	ACU	65	34	31		Asn	AAU	166	98	68		Ser	AGU	30	15	15
	AUC	50	41	9			ACC	12	11	1			AAC	27	24	3			AGC	3	1	2
Met	AUA	271	200	71			ACA	87	83	4		Lys	AAA	93	78	15			AGA	84	56	28
	AUG	37	15	22			ACG	3	1	2			AAG	26	9	17			AGG	0	0	0
Val	GUU	78	24	54		Ala	GCU	66	34	32		Asp	GAU	54	32	22		Gly	GGU	65	20	45
	GUC	10	8	2			GCC	10	9	1			GAC	10	9	1			GGC	6	4	2
	GUA	91	67	24			GCA	55	51	4		Glu	GAA	80	57	23			GGA	109	88	21
	GUG	5	4	1			GCG	1	0	1			GAG	6	2	4			GGG	25	11	14
Largidae
		Total	J	N				Total	J	N				Total	J	N				Total	J	N
Phe	UUU	272	77	195		Ser	UCU	90	16	74		Tyr	UAU	115	39	76		Cys	UGU	35	7	28
	UUC	82	74	8			UCC	13	9	4			UAC	40	33	7			UGC	7	5	2
Leu	UUA	311	167	143			UCA	86	78	7		TER	UAA	11	6	4		Trp	UGA	83	62	20
	UUG	62	4	58			UCG	3	0	3			UAG	1	1	0			UGG	20	7	13
	CUU	44	14	30		Pro	CCU	51	25	26		His	CAU	46	30	16		Arg	CGU	13	1	12
	CUC	4	3	1			CCC	19	15	4			CAC	24	24	0			CGC	2	1	1
	CUA	95	90	5			CCA	58	56	2		Gln	CAA	45	40	5			CGA	30	29	1
	CUG	5	1	4			CCG	4	3	1			CAG	10	1	9			CGG	3	1	2
Ile	AUU	303	181	122		Thr	ACU	57	30	27		Asn	AAU	145	85	60		Ser	AGU	41	10	30
	AUC	46	45	1			ACC	17	15	2			AAC	43	42	1			AGC	7	3	4
Met	AUA	296	242	54			ACA	114	114	0		Lys	AAA	79	67	12			AGA	81	60	21
	AUG	39	17	22			ACG	2	1	1			AAG	24	11	12			AGG	7	1	6
Val	GUU	82	11	71		Ala	GCU	43	12	31		Asp	GAU	43	21	22		Gly	GGU	73	15	58
	GUC	8	3	5			GCC	18	16	2			GAC	17	16	1			GGC	5	1	3
	GUA	95	80	15			GCA	74	67	7		Glu	GAA	70	53	17			GGA	95	87	8
	GUG	6	5	1			GCG	1	0	1			GAG	15	4	11			GGG	32	13	19
Malcidae
		Total	J	N				Total	J	N				Total	J	N				Total	J	N
Phe	UUU	293	122	171		Ser	UCU	107	37	70		Tyr	UAU	151	61	90		Cys	UGU	36	8	28
	UUC	56	43	13			UCC	19	17	2			UAC	16	14	2			UGC	6	6	0
Leu	UUA	384	200	183			UCA	86	71	15		TER	UAA	10	5	4		Trp	UGA	96	73	23
	UUG	37	5	32			UCG	2	2	0			UAG	2	2	0			UGG	3	0	3
	CUU	37	15	22		Pro	CCU	71	43	28		His	CAU	58	45	13		Arg	CGU	21	9	12
	CUC	3	2	1			CCC	10	9	1			CAC	12	11	1			CGC	0	0	0
	CUA	28	25	3			CCA	47	42	5		Gln	CAA	43	37	6			CGA	25	22	3
	CUG	1	0	1			CCG	0	0	0			CAG	9	1	8			CGG	3	0	3
Ile	AUU	358	233	125		Thr	ACU	72	44	28		Asn	AAU	180	117	63		Ser	AGU	35	12	22
	AUC	50	44	6			ACC	14	13	1			AAC	34	31	2			AGC	7	6	1
Met	AUA	313	236	77			ACA	88	78	10		Lys	AAA	112	85	27			AGA	66	39	27
	AUG	31	9	22			ACG	3	2	1			AAG	11	2	9			AGG	3	0	3
Val	GUU	81	23	58		Ala	GCU	52	25	27		Asp	GAU	54	33	21		Gly	GGU	72	25	47
	GUC	2	2	0			GCC	10	9	1			GAC	4	4	0			GGC	5	3	2
	GUA	75	57	18			GCA	50	45	5		Glu	GAA	73	53	20			GGA	97	81	16
	GUG	7	1	6			GCG	1	0	1			GAG	3	0	3			GGG	21	4	17
Pentatomidae
		Total	J	N				Total	J	N				Total	J	N				Total	J	N
Phe	UUU	253	113	140		Ser	UCU	105	22	83		Tyr	UAU	154	60	94		Cys	UGU	46	11	35
	UUC	57	49	8			UCC	12	7	5			UAC	26	19	7			UGC	8	5	3
Leu	UUA	393	205	188			UCA	115	90	25		TER	UAA	9	7	2		Trp	UGA	85	66	19
	UUG	42	8	34			UCG	1	0	1			UAG	1	0	1			UGG	10	1	9
	CUU	39	20	19		Pro	CCU	67	40	27		His	CAU	54	39	15		Arg	CGU	18	5	13
	CUC	3	2	1			CCC	12	9	3			CAC	17	16	1			CGC	0	0	0
	CUA	46	41	5			CCA	46	42	4		Gln	CAA	46	38	8			CGA	32	28	4
	CUG	3	2	1			CCG	2	2	0			CAG	7	1	6			CGG	4	2	2
Ile	AUU	360	225	135		Thr	ACU	58	36	22		Asn	AAU	166	106	60		Ser	AGU	37	10	27
	AUC	43	36	7			ACC	11	9	2			AAC	26	22	4			AGC	1	1	0
Met	AUA	278	201	77			ACA	92	86	6		Lys	AAA	98	75	23			AGA	95	67	28
	AUG	37	13	24			ACG	1	0	1			AAG	13	3	10			AGG	1	0	1
Val	GUU	81	36	45		Ala	GCU	53	24	29		Asp	GAU	61	32	29		Gly	GGU	59	16	43
	GUC	1	1	0			GCC	12	10	2			GAC	8	7	1			GGC	7	3	4
	GUA	75	61	14			GCA	64	61	3		Glu	GAA	79	61	18			GGA	112	95	17
	GUG	9	6	3			GCG	3	0	3			GAG	10	1	9			GGG	21	11	10
Plataspidae
		Total	J	N				Total	J	N				Total	J	N				Total	J	N
Phe	UUU	240	72	168		Ser	UCU	92	21	71		Tyr	UAU	122	50	72		Cys	UGU	35	7	28
	UUC	81	63	18			UCC	37	22	15			UAC	42	28	14			UGC	16	9	7
Leu	UUA	276	146	130			UCA	85	71	14		TER	UAA	10	6	4		Trp	UGA	76	57	19
	UUG	70	15	55			UCG	6	4	2			UAG	2	2	0			UGG	18	9	9
	CUU	48	13	35		Pro	CCU	63	36	27		His	CAU	42	24	18		Arg	CGU	13	3	10
	CUC	21	15	6			CCC	31	26	5			CAC	38	35	3			CGC	7	4	3
	CUA	79	63	16			CCA	33	29	4		Gln	CAA	48	41	7			CGA	26	21	5
	CUG	28	19	9			CCG	5	4	1			CAG	11	4	7			CGG	5	3	2
Ile	AUU	257	156	101		Thr	ACU	68	42	26		Asn	AAU	133	74	59		Ser	AGU	22	7	15
	AUC	71	59	12			ACC	24	19	5			AAC	45	39	6			AGC	18	11	7
Met	AUA	269	212	57			ACA	86	77	9		Lys	AAA	84	67	17			AGA	84	64	20
	AUG	51	25	26			ACG	4	2	2			AAG	26	15	11			AGG	2	0	2
Val	GUU	74	24	50		Ala	GCU	48	20	28		Asp	GAU	48	28	20		Gly	GGU	46	20	26
	GUC	15	10	5			GCC	40	28	12			GAC	16	12	4			GGC	16	10	6
	GUA	93	77	16			GCA	63	56	7		Glu	GAA	73	56	17			GGA	76	56	20
	GUG	22	15	7			GCG	7	4	3			GAG	22	9	13			GGG	76	48	28
Pyrrhocoridae
		Total	J	N				Total	J	N				Total	J	N				Total	J	N
Phe	UUU	302	116	186		Ser	UCU	113	42	71		Tyr	UAU	137	55	82		Cys	UGU	39	7	32
	UUC	44	41	3			UCC	6	6	0			UAC	20	18	2			UGC	3	3	0
Leu	UUA	453	236	217			UCA	80	66	14		TER	UAA	9	6	3		Trp	UGA	93	69	24
	UUG	28	3	25			UCG	1	0	1			UAG	1	1	0			UGG	7	0	7
	CUU	39	29	10		Pro	CCU	79	52	27		His	CAU	49	33	16		Arg	CGU	15	2	13
	CUC	3	3	0			CCC	12	12	0			CAC	23	23	0			CGC	1	1	0
	CUA	38	36	2			CCA	38	33	5		Gln	CAA	56	44	12			CGA	31	28	3
	CUG	1	1	0			CCG	1	1	0			CAG	6	2	4			CGG	3	0	3
Ile	AUU	363	227	136		Thr	ACU	65	40	25		Asn	AAU	162	106	56		Ser	AGU	60	17	43
	AUC	31	29	2			ACC	10	10	0			AAC	27	27	0			AGC	7	5	2
Met	AUA	284	210	74			ACA	93	89	4		Lys	AAA	103	81	22			AGA	62	45	17
	AUG	20	6	14			ACG	0	0	0			AAG	11	0	11			AGG	1	0	1
Val	GUU	72	27	45		Ala	GCU	59	25	34		Asp	GAU	56	31	25		Gly	GGU	70	19	51
	GUC	4	3	1			GCC	8	8	0			GAC	8	8	0			GGC	16	13	3
	GUA	72	55	17			GCA	69	58	11		Glu	GAA	73	54	19			GGA	104	90	14
	GUG	3	0	3			GCG	2	0	2			GAG	8	0	8			GGG	21	5	16
Reduviidae
		Total	J	N				Total	J	N				Total	J	N				Total	J	N
Phe	UUU	250	88	162		Ser	UCU	131	36	95		Tyr	UAU	130	40	90		Cys	UGU	41	8	33
	UUC	85	79	6			UCC	26	23	3			UAC	37	37	0			UGC	14	14	0
Leu	UUA	219	120	99			UCA	76	67	9		TER	UAA	9	5	4		Trp	UGA	77	64	13
	UUG	95	7	88			UCG	3	3	0			UAG	3	3	0			UGG	23	5	18
	CUU	89	48	41		Pro	CCU	67	39	28		His	CAU	49	33	16		Arg	CGU	18	7	11
	CUC	31	31	0			CCC	21	20	1			CAC	30	30	0			CGC	1	1	0
	CUA	81	81	0			CCA	41	39	2		Gln	CAA	48	43	5			CGA	33	24	9
	CUG	10	10	0			CCG	4	2	2			CAG	9	0	9			CGG	4	2	2
Ile	AUU	281	180	101		Thr	ACU	77	43	34		Asn	AAU	105	58	47		Ser	AGU	27	10	17
	AUC	81	78	3			ACC	37	36	1			AAC	44	42	2			AGC	7	7	0
Met	AUA	193	148	45			ACA	69	66	3		Lys	AAA	50	45	5			AGA	92	62	30
	AUG	58	12	46			ACG	5	3	2			AAG	35	17	18			AGG	9	0	9
Val	GUU	112	31	81		Ala	GCU	60	26	34		Asp	GAU	48	25	23		Gly	GGU	72	12	60
	GUC	21	19	2			GCC	35	34	1			GAC	25	22	3			GGC	20	11	9
	GUA	76	60	16			GCA	61	52	9		Glu	GAA	61	50	11			GGA	109	100	9
	GUG	19	5	14			GCG	4	0	4			GAG	26	8	18			GGG	27	9	18
Rhopalidae
		Total	J	N				Total	J	N				Total	J	N				Total	J	N
Phe	UUU	308	125	183		Ser	UCU	82	17	65		Tyr	UAU	157	68	89		Cys	UGU	48	15	33
	UUC	43	41	2			UCC	15	12	3			UAC	15	12	3			UGC	4	2	2
Leu	UUA	372	217	155			UCA	96	88	8		TER	UAA	9	5	4		Trp	UGA	78	60	18
	UUG	50	11	39			UCG	2	0	2			UAG	1	1	0			UGG	20	8	12
	CUU	36	21	15		Pro	CCU	74	48	26		His	CAU	50	32	18		Arg	CGU	20	4	16
	CUC	3	3	0			CCC	11	10	1			CAC	23	23	0			CGC	4	4	0
	CUA	44	41	3			CCA	43	39	4		Gln	CAA	45	36	9			CGA	29	25	4
	CUG	8	4	4			CCG	4	3	1			CAG	8	3	5			CGG	0	0	0
Ile	AUU	326	197	129		Thr	ACU	70	38	32		Asn	AAU	162	100	62		Ser	AGU	41	18	23
	AUC	50	45	5			ACC	17	14	3			AAC	25	22	3			AGC	5	4	1
Met	AUA	296	200	96			ACA	97	91	6		Lys	AAA	88	72	16			AGA	75	47	28
	AUG	29	16	13			ACG	3	2	1			AAG	14	4	10			AGG	6	1	5
Val	GUU	80	31	49		Ala	GCU	51	21	30		Asp	GAU	52	27	25		Gly	GGU	72	26	46
	GUC	7	4	3			GCC	16	13	3			GAC	18	15	3			GGC	17	5	12
	GUA	79	61	18			GCA	64	58	6		Glu	GAA	73	52	21			GGA	85	76	9
	GUG	10	3	7			GCG	4	2	2			GAG	8	4	4			GGG	40	20	20
Saldidae
		Total	J	N				Total	J	N				Total	J	N				Total	J	N
Phe	UUU	288	122	166		Ser	UCU	114	24	90		Tyr	UAU	134	54	80		Cys	UGU	37	11	26
	UUC	55	43	12			UCC	10	8	2			UAC	34	23	11			UGC	12	6	6
Leu	UUA	311	161	149			UCA	91	80	10		TER	UAA	9	5	3		Trp	UGA	78	57	20
	UUG	50	6	44			UCG	3	2	1			UAG	2	2	0			UGG	17	11	6
	CUU	53	20	33		Pro	CCU	45	20	25		His	CAU	53	39	14		Arg	CGU	17	6	11
	CUC	9	2	7			CCC	15	13	2			CAC	20	19	1			CGC	2	2	0
	CUA	58	47	11			CCA	74	65	9		Gln	CAA	49	42	7			CGA	30	26	4
	CUG	4	4	0			CCG	5	4	1			CAG	8	1	7			CGG	4	1	3
Ile	AUU	296	186	110		Thr	ACU	79	42	37		Asn	AAU	148	93	55		Ser	AGU	43	17	25
	AUC	61	52	9			ACC	22	20	2			AAC	38	35	3			AGC	7	3	4
Met	AUA	310	245	65			ACA	102	93	9		Lys	AAA	91	71	20			AGA	86	67	19
	AUG	34	14	20			ACG	2	0	2			AAG	16	4	11			AGG	3	0	3
Val	GUU	75	20	55		Ala	GCU	72	37	35		Asp	GAU	49	27	22		Gly	GGU	54	14	40
	GUC	7	1	6			GCC	14	13	1			GAC	20	17	2			GGC	14	5	9
	GUA	101	83	18			GCA	43	38	5		Glu	GAA	72	57	15			GGA	83	70	13
	GUG	14	7	7			GCG	4	1	3			GAG	13	1	12			GGG	51	28	23
