# Supplementary material for: Comparative and phylogenomic studies on the mitochondrial genomes of Pentatomomorpha (Insecta: Hemiptera: Heteroptera)
Source: BMC Genomics. 2008 Dec 17;9:610. doi: 10.1186/1471-2164-9-610 (PMC2651891; doi:10.1186/1471-2164-9-610)
Supplement: Additional file 7 — Primers used in this study. The data provided represent primers used in amplification of mt-genomes. [file 1471-2164-9-610-S7.xls]

## Sheet: Sheet1
Primer	Sequence 5'- 3'
the follow 4 primers were universal primers used to amplify the fragment of CO1 and CytB
cox1F	GGAACAGGATGAACAGTTTACCCTCC
cox1R	TCTGAATATCGTCGAGGTATTCC
cytbF	TATGTTCTTCCCTGAGGACAAATATC
cytbR	ATTACACCTCCTAATTTATTAGGAAT
the follow primers were used to amplify two long fragments and were named with the first three letters of the family name
PenP1F	TCATCCCAGCAAATCCATTAGTTAC
PenP1R	GTCCAGGAACAGCGTCAATCTTA
PenP2F	AGTTTGCGACCTCGATGTTGGATT
PenP2R	TTTGGTCACCCTGAAGTTTACAT
CydP1F	ATTCTTTGCCTTACACTTCCTTTTACCA
CydP1R	CAGGATGTCCAAAAAATCAGAATAGGTGTT
CydP2F	TATTCGCTATTGGTTTATTAGGATTCATTG
CydP2R	GTAAAAGGAAGTGTAAGGCAAAGAATCG
PlaP1F	GCACTTTCTCCTCCCATTTATTGTAACA
PlaP1R	CAGGGTGCCCAAAAAATCAGAATAAGTG
PlaP2F	GAGGTAAAACAGAAGCATTTGGGTCACT
PlaP2R	GCAAATAGGAAGTATCATTCTGGCTGGA
LarP1F	TGAAGGGGTTTCTCAGTAGATAATGCCAC
LarP1R	GTTGCTGAAGTAAAGTAGGCTCGTGTATC
LarP2F	AGGAAAGATAGAAGCATTTGGAACATTAG
LarP2R	TTAGGTCCTTGATAGAAAAGTATGGGTGG
PyrP1F	TATAATAGAACCCTTAATACTGGGAGAC
PyrP1R	GATCAGACAAATAAAGGAGTTCGTTCTA
PyrP2F	CGTTGATACCCGAGCATACTTTACATCT
PyrP2R	TATGGACAGGGGTAACTAAAGGATTAGCAGG
MalP1F	CACTAACACGATTTTTCACATTACATTTC
MalP1R	AAGGTTTCATTTTTTCCTCTTTCTTGTCTA
MalP2F	TAGACAAGAAAGAGGAAAAAATGAAACCTTTGG
MalP2R	AGGAAATGTAATGTGAAAAATCGTGTTAGTGTA
BerP1F	ATGACCTGGTAAAGTGATTATGAGGGGGATTCT
BerP1R	TACGGATCACACAAATAGAGGGATTCGTTCAGG
BerP2F	TGGGTTGTTAGGGTTCATTGTATGAGCACATC
BerP2R	TTCTGGTTGAATATGAACAGGAGTTACTAAAGGAT
GeoP1F	TTCTCCATCAAACAGGAAGTAATAACCCA
GeoP1R	CAAATACTGCTCCCATAGAAAGGACATAGT
GeoP2F	ATTAGTCAAGAAAGAGGGAAAAGAGAGGCA
GeoP2R	CTGTTGGGTTATTACTTCCTGTTTGATGG
ColP1F	TTGGATTTGCTGGGATAAAGTTTTCTGGAT
ColP1R	GTTGCGGAGGTAAAGTATGCTCGTGTATCT
ColP2F	GATACACGAGCATACTTTACCTCCGCAACT
ColP2R	TGATAAAATCCCTTTCCACCCATACTTCTC
RhoP1F	ACCCTGAAAACTTTATCCCAGCAAATCCA
RhoP1R	CTATTGATAAAACATAGTGGAAGTGAGC
RhoP2F	ACTGTAGGTATAGATGTAGACACACGAG
RhoP2R	GGATTTGCTGGGATAAAGTTTTCAGGGTCT
AlyP1F	TCTACACCAAACAGGGAGAAATAATCCATTAGG
AlyP1R	TACTCCATGTAATGTGGCTAATCATCTG
AlyP2F	CAGTTGGAATAGATGTTGATACACGAGCA
AlyP2R	GGATTTGCTGGAATGAAGTTTTCGGGATC
CorP1F	ATCGTAAAATGACTATGAGGAGGCTT
CorP1R	CTCCTGTAGGGTCAAAAAAAGAAGT
CorP2F	CAGTTGACTAGCAACCCTTCATGGAGT
CorP2R	TAGAGGGTTATTTCTTCCTGTTTGGTGG
AntP1F	TTATGAGAACCTCGAATGTTAGGAGATCCAGA
AntP1R	AGTGACCCAAATGTTTCTGTTTTACCTC
AntP2F	AGAGGTAAAACAGAAACATTTGGGTCAC
AntP2R	AAATCGTGTTAGTGTTGCGTTATCAATAGAAA
SalP1F	TGAGGGGGGTTTTCAGTAGATAATGCTA
SalP1R	TCAGAATAAATGTTGATAGAGAATAGGGTC
SalP2F	CATCAACTCTATGAGCATTAGGTTTCGT
SalP2R	TCTGGTTGAATATGAACAGGGGTTACTA
AraP1F	GTAGACACACGAGCCTATTTCACATCAGCAA
AraP1R	CCTGCTAAATGTAGGGAGAAGATGGTTAGGTCT
